# Supplementary material for: Multi‐omic profiling defines three distinct molecular subtypes of urothelial carcinoma with implications for precision therapy
Source: Clin Transl Med. 2026 Mar 10;16(3):e70638. doi: 10.1002/ctm2.70638 (PMC12973134; doi:10.1002/ctm2.70638)
Supplement: Supplementary file 2 — Supporting Information [file CTM2-16-e70638-s002.xlsx]

## Sheet: Cover
Table	Caption
Table 1	R packages used in the current project. Package names, sources, usage, links to the sources, and versions are listed. The table is available as a supplementary Excel file.
Table 2	Sources of data used and analyzed in the current report. Data types and availability, biological material short descriptions, usage in analyses, numbers of entries, links to sources, and publications are listed. The table is available as a supplementary Excel file.
Table 3	Demographic and clinical characteristic of the analyzed transcriptomic and proteomic cohorts of urothelial cancer patients. Qualitative variables are presented as percentages and counts of their categories within the complete observation sets. Quantitative variables are shown as medians with interquartile ranges and ranges. The table is available as a supplementary Excel file.
Table 4	Pathological characteristic of the analyzed collectives of transcriptomic and proteomic bulk cancer samples. Qualitative variables are presented as percentages and counts of their categories within the complete observation sets. Quantitative variables are shown as medians with interquartile ranges and ranges. The table is available as a supplementary Excel file.
Table 5	Choice of the self-organizing map (SOM) algorithm used for definition of metagenes. Several SOM structures with 16 x 16 hexagonal units were constructed in a training portion of the TCGA BLCA bulk transcriptome cohort. The SOM structures employed different distance metrics (Euclidean, Manhattan, squared Euclidean, cosine) and plain or toroidal topology, and operated with ComBat-adjusted log2 expr…
Table 6	Assignment of genes to metagenes. >3000 genes passing a variability criterion were assigned to metagenes, i.e. sets of tightly co-regulated genes by a 16 x 16 node toroidal self-organizing map (SOM) with squared Euclidean distance between the data points and nodes. The SOM was fed with ComBat-adjusted log2-transformed gene expression levels for bulk cancer samples of the entire TCGA BLCA data set…
Table 7	Choice of the metagene clustering algorithm. Single sample gene set enrichment scores were computed for metagenes in the bulk cancer mRNA TCGA BLCA cohort. The TCGA BLCA bulk cancer samples were subjected to hard-threshold regularized KMEANS clustering in respect to their metagene scores. The regularization parameter lambda was found by maximizing cross-validated clustering variance. Clustering s…
Table 8	Assignment of bulk cancer transcriptome samples to bladder cancer clusters. Bladder cancer clusters were developed by classifying specimens of the TCGA BLCA training cohort in respect to single sample gene set enrichment scores (ssGSEA) metagene scores by hard-threshold regularized KMEANS clustering. ssGSEA scores of the metagenes were computed for independent validation cohorts of bulk cancer tr…
Table 9	Technical validation of bladder cancer clusters in cohorts of transcriptomic bulk cancer samples. Bladder cancer clusters were developed by classifying specimens of the TCGA BLCA training cohort in respect to single sample gene set enrichment scores (ssGSEA) metagene scores by hard-threshold regularized KMEANS clustering. ssGSEA scores of the metagenes were computed for independent validation coh…
Table 10	Single sample gene enrichment analysis (ssGSEA) scores of the cluster-defining metagenes in bladder cancer clusters. Statistical significance of differences in metagene scores between bladder cancer clusters was determined by Kruskal-Wallis test with eta-square effect size metric. P values were corrected for multiple comparisons with the false discovery rate (FDR) method. Significant differences …
Table 11	Selection of explanatory variables for an Elastic Net classifier used for assignment of bulk cancer proteomes to bladder cancer clusters. For subsets of samples in the Groeneveld 2024 and Stroggilos 2020 cohorts, both mRNA sequencing and proteome data were available. Correlation of log2-transformed gene expression counts and log2-transformed protein mass spectrometry counts was investigated by Pe…
Table 12	Coefficients of the Elastic Net classifiers used for assignment of bulk cancer transcriptome samples in the BCAN cohort, bulk cancer proteome samples, and DepMap urothelial cancer cell lines to bladder cancer clusters. The multinomial Elastic Net models of bladder cancer cluster assignment were trained with bulk cancer transcriptomic data of the TCGA BLCA cohort. As explanatory variables, ComBat-…
Table 13	Coefficients of the Elastic Net classifiers used for assignment of bulk cancer transcriptome samples in the BCAN cohort, bulk cancer proteome samples, and DepMap urothelial cancer cell lines to bladder cancer clusters. The multinomial Elastic Net models of bladder cancer cluster assignment were trained with bulk cancer transcriptomic data of the TCGA BLCA cohort. As explanatory variables, ComBat-…
Table 14	Assignment of bulk cancer transcriptomes in the BCAN cohort, and bulk cancer proteomes in the Groeneveld 2024, Dressler 2024, and Stroggilos 2020 cohorts to bladder cancer clusters. The assignment was accomplished by Elastic Net classifiers trained in the TCGA BLCA collective Probabilities of assignment to particular bladder cancer clusters, and the final assignment derived from nodal voting are …
Table 15	NMIBC UROMOL classes and MIBC consensus classes in bladder cancer clusters. Bulk cancer transcriptome samples were assigned to NMIBC UROMOL classes and MIBC consensus classes by nearest centroid classifiers implemented by R packages classifyNMIBC and consensusMIBC. The table is available as a supplementary Excel file.
Table 16	Demographic, clinical, and pathological characteristic of bladder cancer clusters in pooled collectives of non-muscle invasive (NMIBC) and muscle invasive (MIBC) bladder cancers. Qualitative variables are presented as percentages and counts of complete observations in a cluster. Quantitative variables are shown as medians with interquartile ranges and ranges. Statistical significance of differenc…
Table 17	Demographic characteristic of bladder cancer clusters in single cohorts. Qualitative variables are presented as percentages and counts of their categories within the complete observation set in a cluster. Quantitative variables are shown as medians with interquartile ranges and ranges. Statistical significance was determined by chi-square test with Cramer V effect size statistic or Kruskal-Wallis…
Table 18	Therapy in bladder cancer clusters in single cohorts. Qualitative variables are presented as percentages and counts of their categories within the complete observation set in a cluster. Quantitative variables are shown as medians with interquartile ranges and ranges. Statistical significance was determined by chi-square test with Cramer V effect size statistic or Kruskal-Wallis test with eta-squa…
Table 19	Pathological characteristic of bladder cancer clusters in single cohorts. Qualitative variables are presented as percentages and counts of their categories within the complete observation set in a cluster. Quantitative variables are shown as medians with interquartile ranges and ranges. Statistical significance was determined by chi-square test with Cramer V effect size statistic or Kruskal-Walli…
Table 20	Overall, tumor-specific, relapse-free, and MIBC progression-free survival in bladder cancer clusters. Differences in survival between bladder cancer clusters were assessed by Kaplan-Meier analysis and Peto-Peto test. In each cohort, the analysis was conducted for all patients, patients with Ta - T3 tumors, and non-muscle invasive bladder cancers (NMIBC) and muscle invasive bladder cancers (MIBC) …
Table 21	Numbers of mutated, amplified, and deleted genes in bladder cancer clusters. Median alteration counts with interquartile ranges and ranges are shown. Statistical significance of differences between bladder cancer clusters was determined by Kruskal-Wallis test with eta-square effect size statistic. P values were corrected for multiple comparisons with the false discovery rate method.
Table 22	Enrichment analysis for somatic gene mutations in bladder cancer clusters in the TCGA BLCA, IMvigor, and BCAN cohorts. Actual frequencies of somatic mutations in bladder cancer clusters were compared with the expected random mutation frequencies simulated by n = 1000 permutations weighted by overall mutation counts in cancer samples. Enrichment score, i.e. ratio of the actual and expected mutatio…
Table 23	Genes significantly differentially regulated in bladder cancer clusters as compared with the cohort average shared by at least 10 bulk cancer transcriptome cohorts. Differences in log2-transformed expression levels between bladder cancer clusters were assessed by one-way ANOVA with eta-square effect size statistic. Differences in log2-transformed expression between a bladder cancer cluster and th…
Table 24	Meta-estimates of differential gene expression in bladder cancer clusters as compared with the cohort average. The meta-estimates were computed for genes found to be significantly regulated in at least 10 bulk cancer transcriptome cohorts with the DerSimonian-Lair algorithm fed with log2 fold-regulation estimates of differential expression with the respective standard errors obtained for 19 cance…
Table 25	Proteins significantly differentially regulated in bladder cancer clusters as compared with the cohort average shared by at least 10 bulk cancer proteome cohorts. Differences in log2-transformed expression levels between bladder cancer clusters were assessed by one-way ANOVA with eta-square effect size statistic. Differences in log2-transformed expression between a bladder cancer cluster and the …
Table 26	Meta-estimates of differential protein expression in bladder cancer clusters as compared with the cohort average. The meta-estimates were computed for proteins found to be significantly regulated in at least two bulk cancer proteome cohorts with the DerSimonian-Lair algorithm fed with log2 fold-regulation estimates of differential expression with the respective standard errors obtained for 3 canc…
Table 27	Assignment of genes found to be differentially regulated between bladder cancer clusters in at least 10 bulk cancer transcriptome cohorts to communities in a gene co-expression network analysis. A co-expression network was created for pairs of the genes whose expression levels correlated with Spearman rho of at least 0.5 in a pooled data set of ComBat-processed log2-transformed expression values …
Table 28	Biological process gene ontology (GO) term enrichment in communities of co-expressed genes found to be differentially regulated in bladder cancer clusters in at least 10 bulk cancer transcriptome cohorts. Communities of the co-expressed differentially regulated genes were identified by Leiden algorithm. Biological process GO enrichment for the community members was performed by GOANA algorithm. E…
Table 29	Assignment of proteins found to be differentially regulated between bladder cancer clusters in bulk cancer proteome cohorts to communities in a protein co-expression network analysis. Co-expression networks of the differentially regulated proteins were created in the Groeneveld 2024, Dressler 2024, and Stroggilos cohorts. The network edges were formed by pairs of proteins, whose log2 expression l…
Table 30	Biological process gene ontology (GO) term enrichment in communities of co-expressed proteins found to be differentially regulated in bladder cancer clusters of bulk cancer proteome cohorts. Communities of the co-expressed differentially regulated genes were identified by Leiden algorithm. Biological process GO enrichment for the community members was performed by GOANA algorithm. Enrichment of a…
Table 31	Gene set variation analysis of Reactome Pathway gene signatures in bladder cancer clusters of bulk cancer transcriptomes. Statistical significance of differences in ssGSEA scores (single sample gene set enrichment score) of the signatures between bladder cancer clusters was assessed by one-way ANOVA with eta-square effect size statistic. Statistical significance of the difference between ssGSEA s…
Table 32	Assignment of differentially regulated Reactome Pathway gene signatures in bladder cancer clusters of bulk cancer transcriptomes to communities of co-regulated features in a network analysis. Co-expression networks of Reactome Pathway signatures found to be differentially regulated in bladder cancer clusters in at least 10 transcriptome cohorts were constructed based on Jaccard distances J that q…
Table 33	Protein set variation analysis of Reactome Pathway protein signatures in bladder cancer clusters of bulk cancer proteomes. Statistical significance of differences in ssGSEA scores (single sample gene set enrichment score) of the signatures between bladder cancer clusters was assessed by one-way ANOVA with eta-square effect size statistic. Statistical significance of the difference between ssGSEA …
Table 34	Assignment of differentially regulated Reactome Pathway protein signatures in bladder cancer clusters of bulk cancer proteomes to communities of co-regulated features in a network analysis. Co-expression networks of Reactome Pathway signatures found to be differentially regulated in bladder cancer clusters in at least two proteome cohorts were constructed based on Jaccard distances J that quantif…
Table 35	Infiltration of non-malignant cells in bladder cancer clusters resolved by immunedeconvolution. Fractions of non-malignant cells in cancer samples were predicted by quanTIseq and xCell algorithms fed with whole-transcriptome expression data. Differences in infiltration levels between bladder cancer clusters were assessed by Kruskal-Wallis test with eta-square effect size metric. P values were cor…
Table 36	Meta-analysis of differential expression of matrisome genes in bladder cancer clusters of bulk cancer transcriptomes. Meta-estimates of log2 fold-regulation of differential expression were computed for matrisome genes found to be differentially regulated between at least 10 cohorts with the DerSimonian-Lair algorithm. Meta-estimates with 95% confidence intervals (CI) and p values corrected for mu…
Table 37	Differential regulation of matrisome proteins in bladder cancer clusters of the Groeneveld 2024, Dressler 2024, and Stroggilos 2020 bulk cancer proteome cohorts. Significance of differential expression as compared with the cohort average was tested for log2-transformed expression values by one-way ANOVA and one-sample T test. P values were corrected for multiple testing with the false discovery r…
Table 38	Activity of collecTRI transcriptional regulons in bladder cancer clusters predicted with bulk transcriptome data by univariable linear modeling with decoupleR package. Statistical significance of differences in linear modeling (LM) activity scores of the regulons was assessed by one-way ANOVA with eta-square effect size statistic. Statistical significance of the difference between LM score mean i…
Table 39	Meta-analysis of activity of collecTRI transcriptional regulons in bladder cancer clusters of bulk cancer transcriptomes. Meta-estimates of differences in linear modeling (LM) scores between the cluster and cohort mean were computed for regulons found to be significantly differentially modulated in at least 10 cohorts. The meta-estimates were computed with the DerSimonian-Lair algorithm. Meta-est…
Table 40	Assignment of differentially modulated collecTRI regulons to network communities. A correlation network was constructed for regulons found to be differentially activated or inhibited in at least 10 bulk transcriptome cohorts in a pooled collective of normalized regulons' activity scores consisting of all available bulk cancer transcriptome samples. The network edges were defined for pairwise corr…
Table 41	Activity of PROGENy signaling pathways in bladder cancer clusters predicted with bulk transcriptome data by multivariable linear modeling with decoupleR package. Statistical significance of differences in linear modeling (LM) activity scores of the signaling pathways was assessed by one-way ANOVA with eta-square effect size statistic. Statistical significance of the difference between LM score me…
Table 42	Activity of collecTRI transcriptional regulons in bladder cancer clusters of the Groeneveld 2024, Dressler 2024, and Stroggilos 2020 of the bulk cancer proteome cohorts as compared with the cohort average. The regulon activity was modeled by the univariable linear regression tool of decoupleR package. The algorithm was fed with T statistics of differential protein expression in bladder cancer clu…
Table 43	Activity of PROGENy signaling pathways in bladder cancer clusters of the Groeneveld 2024, Dressler 2024, and Stroggilos 2020 of the bulk cancer proteome cohorts as compared with the cohort average. The pathway activity was modeled by the multivariable linear regression tool of decoupleR package. The algorithm was fed with T statistics of differential protein expression in bladder cancer clusters …
Table 44	Activity of RECON metabolic reactions in bladder cancer clusters of bulk cancer transcriptome cohorts as compared with the respective cohort averages. Activity of metabolic reactions was modeled by a Monte Carlo simulation implemented by biggrExtra package. The algorithm was fed with log2 fold-regulation estimates of differential gene expression with their standard errors obtained by one-sample T…
Table 45	Enrichment of RECON metabolic subsystems with significantly activated and inhibited metabolic reactions in bladder cancer clusters of bulk cancer transcriptome cohorts. Frequency of metabolic subsystem reaction in the sets of activated and inhibited reactions was compared with n = 10000 random draws from the entire reaction pool. Magnitude of enrichment over the entire reaction pool was quantifie…
Table 46	Activity of RECON metabolic reactions in bladder cancer clusters of the Groeneveld 2024, Dressler 2024, and, Stroggilos 2020 bulk cancer proteome cohorts as compared with the respective cohort averages. Activity of metabolic reactions was modeled by a Monte Carlo simulation implemented by biggrExtra package. The algorithm was fed with log2 fold-regulation estimates of differential protein express…
Table 47	Enrichment of RECON metabolic subsystems with significantly activated and inhibited metabolic reactions in bladder cancer clusters of bulk cancer proteome cohorts. Frequency of metabolic subsystem reaction in the sets of activated and inhibited reactions was compared with n = 10000 random draws from the entire reaction pool. Magnitude of enrichment over the entire reaction pool was quantified by …
Table 48	Differences in predicted anti-cancer drug resistance between bladder cancer clusters of bulk cancer transcriptome cohorts. Resistance to anti-cancer drugs in form of IC50 (concentration resulting in 50% growth inhibition) or AUC (area under the dose response curve) was predicted with RIDGE regularized linear models fed with whole-transcriptome ComBat-processed log2-transformed gene expression val…
Table 49	Meta-analysis of differences in predicted anti-cancer drug resistance in bladder cancer clusters of bulk transcriptome samples. Resistance to anti-cancer drugs was predicted for single bulk cancer samples by regularized RIDGE linear models fed with whole-transcriptome gene expression. The models were trained with data from three in vitro drug screening experiments (GDSC, CTRP2, and PRISM). Differ…
Table 50	Overall survival of TCGA BLCA and BCAN cohort patents in bladder cancer clusters stratified by systemic chemotherapy status. Statistical significance of differences in overall survival between patients with and without systemic chemotherapy within each cluster were assessed by Peto-Peto test. P values were corrected for multiple comparisons with the false discovery rate (FDR) method. Survival tim…
Table 51	Assignment of DepMap urothelial cancer cell lines to bladder cancer clusters. The assignment was accomplished by an Elastic Net classifier trained in the TCGA BLCA transcriptomic collective with ComBat-processed log2-transformed bulk cancer expression levels of genes present in a median of at least 5 TPM in the training data set and the DepMap urothelial cancer cell lines. Probabilities of assign…
Table 52	Genes significantly differentially regulated in bladder cancer clusters of DepMap urothelial cancer cell lines. Differences in log2-transformed expression levels between bladder cancer clusters were assessed by one-way ANOVA with eta-square effect size statistic. Differences in log2-transformed expression between a bladder cancer cluster and the respective cohort average were investigated by one-…
Table 53	Assignment of genes found to be differentially regulated between bladder cancer clusters of DepMap urothelial cancer cell lines to communities in a gene co-expression network analysis. A co-expression network was created for pairs of the genes whose expression levels correlated with Spearman rho of at least 0.5. Communities of the network were identified by Leiden algorithm. The communities were …
Table 54	Biological process gene ontology (GO) term enrichment in communities of co-expressed genes found to be differentially regulated in bladder cancer clusters of DepMap urothelial cancer cell lines. Communities of the co-expressed differentially regulated genes were identified by Leiden algorithm. Biological process GO enrichment for the community members was performed by GOANA algorithm. Enrichment …
Table 55	Gene set variation analysis of Reactome Pathway gene signatures in bladder cancer clusters of DepMap urothelial cancer cell lines. Statistical significance of differences in ssGSEA scores (single sample gene set enrichment score) of the signatures between bladder cancer clusters was assessed by one-way ANOVA with eta-square effect size statistic. Statistical significance of the difference between…
Table 56	Assignment of differentially regulated Reactome Pathway gene signatures in bladder cancer clusters of DepMap urothelial cancer cell lines to communities of co-regulated features in a network analysis. Co-expression networks of Reactome Pathway signatures found to be differentially regulated between bladder cancer clusters of the DepMap data set were constructed based on Jaccard distances J that q…
Table 57	Differential expression of matrisome genes in bladder cancer clusters of DepMap urothelial cancer cell lines. Significance of differential expression as compared with the data set average was tested for log2-transformed expression values by one-way ANOVA and one-sample T test. P values were corrected for multiple testing with the false discovery rate method. log2 fold-regulation estimates with 95…
Table 58	Activity of collecTRI transcriptional regulons in bladder cancer clusters of DepMap urothelial cancer cell lines as compared with the data set average. The regulon activity was modeled by the univariable linear regression tool of decoupleR package. The algorithm was fed with p weighted estimates of differential gene expression in bladder cancer clusters as compared with the cohort average obtaine…
Table 59	Activity of PROGENy signaling pathways in bladder cancer clusters of DepMap urothelial cancer cell lines as compared with the data set average. The pathway activity was modeled by the multivariable linear regression tool of decoupleR package. The algorithm was fed with p weighted estimates of differential gene expression in bladder cancer clusters as compared with the cohort average obtained by o…
Table 60	Modeling of gene effects of CRISPR-Cas9 gene knockouts in bladder cancer clusters of DepMap cell lines. Distribution of Chronos scores of CRISP-Cas9 gene effects (positive values correspond to growth inhibition) in bladder cancer clusters of DepMap urothelial cancer cell lines was modeled by bootstrapping. Significant gene effects were considered for mean Chronos score > 0.5 with raw p value unad…
Table 61	Differential gene expression in bladder cancer clusters of NMIBC, UROMOL molecular classes of NMIBC, and consensus classes of MIBC. The differential gene expression in the molecular subsets as compared with the cohort average was investigated by one-way ANOVA with eta-square effect size statistic and one-sample post-hoc T test. P values were corrected for multiple testing with the false discovery…
Table 62	Genes differentially regulated in at least three cohorts shared by bladder cancer clusters and UROMOL classes in NMIBC, and bladder cancer clusters and consensus classes in NMIBC. Molecular subset names, and regulation status in the molecular subsets as compared with the cohort mean are listed. The table is available as a supplementary Excel file.
Table 63	Similarity of bladder cancer clusters and UROMOL classes of NMIBC, bladder cancer clusters and consensus classes of NMIBC in respect to shared differentially regulated genes. Numbers of concordantly up- and downregulated genes in the molecular subsets as compared with the cohort average, and Jaccard similarity coefficients are listed.
Table 64	Biological process gene ontology (GO) enrichment analysis for genes concordantly regulated in bladder cancer clusters and UROMOL classes of NMIBC, and bladder cancer clusters and consensus classes of MIBC. Enrichment magnitude in the shared gene sets as compared with the entire genome was measured by the odds ratio statistic. P values were corrected for multiple testing with the false discovery r…
Table 65	Marker genes of bladder cancer clusters of NMIBC, UROMOL classes of NMIBC, bladder cancer clusters of MIBC, and consensus classes of MIBC. The marker genes were identified by false discovery rate (FDR) corrected one-way ANOVA with eta-square effect size statistic, and receiver-operating characteristic. Markers of the molecular subsets were identified by significant differences in expression with …
Table 66	Assignment of cancer samples in the TCGA BLCA cohort to pan-carcinoma luminal A (LumA), lumunal B (LumB), and basal PAM50 molecular subsets by Zhao et al. The table is available as a supplementary Excel file.
Table 67	Differential expression of PAM50 genes in bladder cancer clusters and PAM50 molecular subsets of the TCGA BLCA data set as compared with the cohort average. The differential gene expression in the molecular subsets as compared with the cohort average was investigated by one-way ANOVA with eta-square effect size statistic and one-sample post-hoc T test. P values were corrected for multiple testing…
Table 68	Summary of the RNA-seq data performed on the three representative cell line clusters treated with neratinib, afatinib, trametinib and erdafitinib. The complete statistical results from the blocked gene set enrichment analysis are summarized. The table is available as a supplementary Excel file.

## Sheet: Table 1
Package type	Package name	Usage	Source	Source URL	Source/publication, DOI	Version
general tools	tidyverse	Package bundle; transformation of factors and data frames, construction of code pipelines, graphics	CRAN	https://cran.r-project.org/web/packages/tidyverse/index.html	10.21105/joss.01686	2.0.0
general tools	purrr	Functional programming, map loops	CRAN	https://cran.r-project.org/web/packages/tidyverse/index.html	10.21105/joss.01686	1.0.1
general tools	rlang	Meta-programming	CRAN	https://cran.r-project.org/web/packages/tidyverse/index.html	10.21105/joss.01686	1.1.0
general tools	dplyr	Handling of data frames	CRAN	https://cran.r-project.org/web/packages/tidyverse/index.html	10.21105/joss.01686	1.1.0
general tools	tibble	tibble objects	CRAN	https://cran.r-project.org/web/packages/tidyverse/index.html	10.21105/joss.01686	3.2.0
general tools	forcats	Handling of factors	CRAN	https://cran.r-project.org/web/packages/tidyverse/index.html	10.21105/joss.01686	1.0.0
general tools	trafo	Handling of lists	GitHub	https://github.com/PiotrTymoszuk/trafo		1.0.0
general tools	stringi	Handling of text	CRAN	https://cran.r-project.org/web/packages/stringi/index.html	10.18637/jss.v103.i02	1.7.12
general tools	soucer	Execution of R scripts in a pipeline	GitHub	https://github.com/PiotrTymoszuk/soucer		1.1.0
general tools	furrr	Parallelization	CRAN	https://cran.r-project.org/web/packages/furrr/index.html	10.32614/CRAN.package.furrr	0.3.1
general tools	doParallel	Parallelization	CRAN	https://cran.r-project.org/web/packages/doParallel/index.html	10.32614/CRAN.package.doParallel	1.0.17
general tools	stats	R’s generic calculation tools	base R	https://r-universe.dev/manuals/stats.html		4.2.3
data retrieval, processing, and annotation	readxl	Reading of Excel files	CRAN	https://cran.r-project.org/web/packages/tidyverse/index.html	10.21105/joss.01686	1.4.2
data retrieval, processing, and annotation	readr	Reading of text files	CRAN	https://cran.r-project.org/web/packages/tidyverse/index.html	10.21105/joss.01686	2.1.4
data retrieval, processing, and annotation	GEOquery	Reading of clinical and molecular data from Gene Expression Omnibus (GEO)	Bioconductor	https://bioconductor.org/packages/release/bioc/html/GEOquery.html	10.1093/BIOINFORMATICS/BTM254	2.64.2
data retrieval, processing, and annotation	AnnotationDbi	Annotation of gene/proteins	Bioconductor	https://bioconductor.org/packages/release/bioc/html/AnnotationDbi.html	10.18129/B9.bioc.AnnotationDbi	1.58.0
data retrieval, processing, and annotation	org.Hs.eg.db	Annotation of gene/proteins	Bioconductor	https://bioconductor.org/packages/release/data/annotation/html/org.Hs.eg.db.html	10.18129/B9.bioc.org.Hs.eg.db	3.15.0
data retrieval, processing, and annotation	MatrisomeAnalyzeR	Annotation of gene/proteins with matrisome information	GitHub	https://github.com/Matrisome/MatrisomeAnalyzeR	10.1074/mcp.M111.014647	1.0.1
data retrieval, processing, and annotation	sva	ComBat	Bioconductor	https://bioconductor.org/packages/release/bioc/html/sva.html	10.1093/BIOINFORMATICS/BTS034	3.44.0
data retrieval, processing, and annotation	impute	Imputation of missing protein expression and BCAN mRNA expression data with kNN regressors	Bioconductor	https://www.bioconductor.org/packages/release/bioc/html/impute.html	10.18129/B9.bioc.impute	1.70.0
signatures and immunedeconvolution	gseaTools	Handling of gene signature databases, computation of single sample gene set enrichment analysis scores (ssGSEA scores)	GitHub	https://github.com/PiotrTymoszuk/gseaTools		0.1.0
signatures and immunedeconvolution	GSVA	Computation of single sample gene set enrichment analysis scores (ssGSEA scores), wrapped by gseaTools	Bioconductor	https://www.bioconductor.org/packages/release/bioc/html/GSVA.html	10.1186/1471-2105-14-7	1.44.2
signatures and immunedeconvolution	immunedeconv	Immunedeconvolution of transcriptome/proteome data with xCell, QuanTIseq, and MCP Counter algorithms	GitHub	https://github.com/omnideconv/immunedeconv	10.1007/978-1-0716-0327-7_16	2.0.4
general graphics tools	ggplot2	Visualization of analysis results, general plotting tasks (e.g. bar, stack, scatter plots)	CRAN	https://cran.r-project.org/web/packages/tidyverse/index.html	10.21105/joss.01686	3.4.1
general graphics tools	ggrepel	Handling of text labels in ggplot graphics	CRAN	https://cran.r-project.org/web/packages/ggrepel/index.html	10.32614/CRAN.package.ggrepel	0.9.3
general graphics tools	ggtext	Handling of HTML elements in ggplot graphics	CRAN	https://cran.r-project.org/web/packages/ggtext/index.html	10.32614/CRAN.package.ggtext	0.1.2
general graphics tools	ggthemes	Color palettes	CRAN	https://cran.r-project.org/web/packages/ggthemes/index.html	10.32614/CRAN.package.ggthemes	5.1.0
general graphics tools	ggalluvial	Alluvial plots	CRAN	https://cran.r-project.org/web/packages/ggalluvial/index.html	10.32614/CRAN.package.ggalluvial	0.12.5
presentation of results	cowplot	Construction of figures	CRAN	https://cran.r-project.org/web/packages/cowplot/index.html	10.32614/CRAN.package.cowplot	1.1.1
presentation of results	flextable	Construction of tables	CRAN	https://cran.r-project.org/web/packages/flextable/index.html	10.32614/CRAN.package.flextable	0.9.7
presentation of results	rmarkdown	Markdown documents with parts of the manuscript and Supplementary Material	CRAN	https://cran.r-project.org/web/packages/tidyverse/index.html	10.21105/joss.01686	2.20
presentation of results	bookdown	Markdown documents with parts of the manuscript and Supplementary Material	CRAN	https://cran.r-project.org/web/packages/tidyverse/index.html	10.21105/joss.01686	0.33
presentation of results	knitr	Rendering of markdown documents as Word files	CRAN	https://cran.r-project.org/web/packages/tidyverse/index.html	10.21105/joss.01686	1.42
presentation of results	figur	Handling of graphics, tables, and URL links in markdown documents	GitHub	https://github.com/PiotrTymoszuk/figur		1.0.2
clustering and modeling	clustTools	Clustering (HTKmeans clustering), re-implementation of self-organizing maps (SOM), cross-validation of clustering solutions, prediction of cluster assignment with kNN regressors, performance statistics and quality control plots, distances/cross-distances between clusters, dimensionality reduction (MDS, UMAP, PCA)	GitHub	https://github.com/PiotrTymoszuk/clustTools		1.3.1
clustering and modeling	clusterHD	HTKmeans clustering, wrapped by clustTools	GitHub	https://github.com/cran/clusterHD	10.48550/arXiv.2010.00950	1.0.2
clustering and modeling	kohonen	Self-organizing maps (SOM), wrapped by clustTools	CRAN	https://cran.r-project.org/web/packages/kohonen/index.html	10.18637/jss.v087.i07	3.0.11
clustering and modeling	glmnet	Regularized linear modeling (RIDGE, Elastic Net, LASSO)	CRAN	https://cran.r-project.org/web/packages/glmnet/index.html	10.18637/jss.v033.i01	4.1-8
clustering and modeling	umap	Uniform Manifold Approximation and Projection (UMAP), wrapped by clustTools	CRAN	https://cran.r-project.org/web/packages/umap/index.html	10.32614/CRAN.package.umap	0.2.10.0
clustering and modeling	htGLMNET	Regularized linear modeling (RIDGE, Elastic Net, LASSO) via glmnet package interface for whole transcriptome/proteome data, ComBat, prediction of drug resistance with RIDGE models, assignment to clusters via Elastic Net models	GitHub	https://github.com/PiotrTymoszuk/htGLMNET		1.2.1
clustering and modeling	classifyNMIBC	Assignment of transcriptome/proteome cancer samples to UROMOL classes of NMIBC	GitHub	https://github.com/sialindskrog/classifyNMIBC	10.1016/j.ccell.2016.05.004	1.1.0
clustering and modeling	consensusMIBC	Assignment of transcriptome/proteome cancer samples to consensus classes of MIBC	GitHub	https://github.com/cit-bioinfo/consensusMIBC	10.1016/J.EURURO.2019.09.006	1.1.0
survival analyses	survival	Survival analyses, Cox proportional hazard models	CRAN	https://cran.r-project.org/web/packages/survival/index.html	10.32614/CRAN.package.survival	3.5-5
survival analyses	coxExtensions	Extended performance statistics, quality control, and visualization tools for Cox proportional hazard models	GitHub	https://github.com/PiotrTymoszuk/coxExtensions		0.4.0
survival analyses	survminer	Survival analyses, log-rank and Peto-Peto tests, Kaplan-Meier plots	CRAN	https://cran.r-project.org/web/packages/survminer/index.html	10.32614/CRAN.package.survminer	0.4.9
descriptive statistic, tests, differential expression	ExDA	Exploratory data analysis, descriptive statistics, plots (violin, box, stack), statistical hypothesis tests and effect sizes	GitHub	https://github.com/PiotrTymoszuk/ExDA		0.1.1
descriptive statistic, tests, differential expression	fastTest	C++ implementations of statistical hypothesis tests (Mann-Whitney, T, chi-square tests, ANOVA), meta-analyses with DerSimonian-Lair method	GitHub	https://github.com/PiotrTymoszuk/fastTest		0.1.0
descriptive statistic, tests, differential expression	microViz	Descriptive and distribution statistics and tests (e.g. one-sample T tests vs cohort mean), visualization of differential gene/protein expression analyses (e.g. Volcano and Forest plots, heat maps), consistency checks for differential gene/protein expression analyses in multiple cohorts, Jaccard distances between gene/protein sets, multiple testing adjustment, extraction and collapsing of express…	GitHub	https://github.com/PiotrTymoszuk/microViz		1.5.1
descriptive statistic, tests, differential expression	limma	GO enrichment analyses, wrapped by mircoViz	Bioconductor	https://bioconductor.org/packages/release/bioc/html/limma.html	10.1186/gb-2010-11-2-r14	3.52.2
descriptive statistic, tests, differential expression	perich	Permutation tests for enrichment with somatic mutations, visualization of mutation data as oncoplots and stack plots	GitHub	https://github.com/PiotrTymoszuk/perich		0.1.0
descriptive statistic, tests, differential expression	biggrExtra	Modeling of activity of metabolic reactions with Monte Carlo simulations and RECON knowledge models, annotation of reaction names and RECON subsystems	GitHub	https://github.com/PiotrTymoszuk/biggrExtra		0.1.0
descriptive statistic, tests, differential expression	BiGGR	Interface for RECON knowledge models	Bioconductor	https://bioconductor.org/packages/release/bioc/html/BiGGR.html	10.1371/JOURNAL.PONE.0119016	1.32.0
descriptive statistic, tests, differential expression	decoupleR	Activity of collecTRI regulons and PROGENy signaling pathways	Bioconductor	https://www.bioconductor.org/packages/release/bioc/html/decoupleR.html	10.1093/BIOADV/VBAC016	2.9.1
descriptive statistic, tests, differential expression	boot	Bootstrap tests for gene effects in clusters of cell lines	CRAN	https://cran.r-project.org/web/packages/boot/index.html	10.32614/CRAN.PACKAGE.BOOT	1.3-28.1
descriptive statistic, tests, differential expression	eulerr	Visualization of numbers of differentially expressed genes in Euler plots	CRAN	https://cran.r-project.org/web/packages/eulerr/index.html	10.32614/CRAN.package.eulerr	7.0.2
graph and network analyses	igraph	Graph objects, graph plotting layouts, Leiden clustering	CRAN	https://cran.r-project.org/web/packages/igraph/index.html	10.32614/CRAN.package.igraph	1.4.1
graph and network analyses	graphExtra	Extended statistics, transformation and visualization tools for igraph graph objects (networks)	GitHub	https://github.com/PiotrTymoszuk/graphExtra		1.2.0
graph and network analyses	ggnetwork	ggplot graphical elements for visualization of networks/graphs	CRAN	https://cran.r-project.org/web/packages/ggnetwork/index.html	10.32614/CRAN.package.ggnetwork	0.5.12

## Sheet: Table 2
Data classification	Data name	Data types	Biological material	Description	Usage	Number of entries	Source	Source URL	Source/publication, DOI
urothelial cancer transcriptome cohort	TCGA BLCA	bulk cancer transcriptome (RNA sequencing), somatic mutations, copy number variants, protein expression (reverse phase protein array), clinical information, survival (overall, tumor-specific, pathological progression-free)	fresh frozen	Clinical and molecular information for MIBC	definition of bladder cancer clusters at the mRNA level, survival analyses for bladder cancer clusters, genetics of bladder cancer clusters, differential expression analyses, weighted gene co-expression networks, gene set variation analyses with Reactome Pathways, activity of collecTRI regulons and PROGENy signaling, modeling of RECON metabolism, predictions of drug resistance	clinic: n = 407 patients, mRNA expression: n = 407 samples, protein expression: n = 343 samples, mutation: n = 409 samples, copy number variants: n = 408 samples	cBioportal, GDC	https://www.cbioportal.org/study/summary?id=blca_tcga_pan_can_atlas_2018, https://portal.gdc.cancer.gov/analysis_page?app=Projects	10.1016/J.CELL.2017.09.007, 10.1016/J.CELL.2018.02.052
urothelial cancer transcriptome cohort	IMvigor	bulk cancer transcriptome (RNA sequencing), somatic mutations, clinical information, overall survival	FFPE	Clinical and molecular information for late stage metastatic MIBC, prior platin therapy	technical and biological validation of bladder cancer clusters at the mRNA level, survival analyses for bladder cancer clusters, genetics of bladder cancer clusters, differential expression analyses, weighted gene co-expression networks, gene set variation analyses with Reactome Pathways, activity of collecTRI regulons and PROGENy signaling, modeling of RECON metabolism, predictions of drug resis…	clinic: n = 221, mRNA expression: n = 221, mutation: n = 180	GitHub, R package IMvigor210CoreBiologies	https://github.com/SiYangming/IMvigor210CoreBiologies	10.1016/S0140-6736(16)32455-2, 10.1038/nature25501
urothelial cancer transcriptome cohort	GSE13507	bulk cancer transcriptome (Illumina human-6 v2.0 beadchip microarray), clinical information, overall survival	fresh frozen	Clinical and molecular information for NMIBC (n = 104 samples) and MIBC (n = 61 samples), including longitudinal donor-matched transcriptomes for primary and recurrent NMIBC (n = 15 sample pairs)	technical and biological validation of bladder cancer clusters at the mRNA level, survival analyses for bladder cancer clusters, evolution of bladder cancer clusters during recurrence, differential expression analyses, weighted gene co-expression networks, gene set variation analyses with Reactome Pathways, activity of collecTRI regulons and PROGENy signaling, modeling of RECON metabolism, predic…	clinic: n = 171 patients; mRNA expression	GEO	https://www.ncbi.nlm.nih.gov/geo/query/acc.cgi?acc=GSE13507	10.1186/1476-4598-9-3
urothelial cancer transcriptome cohort	GSE32548	bulk cancer transcriptome (Illumina HumanHT-12 V3.0 beadchip microarray), clinical information, overall survival	fresh frozen, cold cup biopsy	Clinical and molecular information for NMIBC (n = 92 samples), MIBC (n = 38), and urothelial cancers of unknown muscle invasiveness (n = 1 samples)	technical and biological validation of bladder cancer clusters at the mRNA level, survival analyses for bladder cancer clusters, differential expression analyses, weighted gene co-expression networks, gene set variation analyses with Reactome Pathways, activity of collecTRI regulons and PROGENy signaling, modeling of RECON metabolism, predictions of drug resistance	clinic: n = 131 patients, mRNA expression: n = 131 samples	GEO	https://www.ncbi.nlm.nih.gov/geo/query/acc.cgi?acc=GSE32548	10.1371/JOURNAL.PONE.0038863
urothelial cancer transcriptome cohort	GSE48075	bulk cancer transcriptome (Illumina HumanHT-12 V3.0 beadchip microarray), clinical information, survival (overall and tumor-specific)	FFPE	Clinical and molecular information for NMIBC (n = 70 samples), MIBC (n = 72 samples)	technical and biological validation of bladder cancer clusters at the mRNA level, survival analyses for bladder cancer clusters, differential expression analyses, weighted gene co-expression networks, gene set variation analyses with Reactome Pathways, activity of collecTRI regulons and PROGENy signaling, modeling of RECON metabolism, predictions of drug resistance	clinic: n = 142 patients, mRNA expression: n = 142 samples	GEO	https://www.ncbi.nlm.nih.gov/geo/query/acc.cgi?acc=GSE48075	10.1016/J.CCR.2014.01.009
urothelial cancer transcriptome cohort	GSE48276	bulk cancer transcriptome (Illumina HumanHT-12 WG-DASL V4.0 R2 beadchip microarray), clinical information, survival (overall and tumor-specific)	FFPE	Clinical and molecular information for MIBC	technical and biological validation of bladder cancer clusters at the mRNA level, survival analyses for bladder cancer clusters, differential expression analyses, weighted gene co-expression networks, gene set variation analyses with Reactome Pathways, activity of collecTRI regulons and PROGENy signaling, modeling of RECON metabolism, predictions of drug resistance	clinic: n = 116 patients, mRNA expression: n = 116 samples	GEO	https://www.ncbi.nlm.nih.gov/geo/query/acc.cgi?acc=GSE48276	10.1016/J.CCR.2014.01.009
urothelial cancer transcriptome cohort	GSE83586	bulk cancer transcriptome (Affymetrix Human Gene 1.0 ST microarray), clinical information	FFPE	Clinical and molecular information for NMIBC (n = 58 samples), MIBC (n = 243 samples), and urothelial cancers of unknown muscle invasiveness (n = 6)	technical and biological validation of bladder cancer clusters at the mRNA level, differential expression analyses, weighted gene co-expression networks, gene set variation analyses with Reactome Pathways, activity of collecTRI regulons and PROGENy signaling, modeling of RECON metabolism, predictions of drug resistance	clinic: n = 307 patients, expression: n = 307 samples	GEO	https://www.ncbi.nlm.nih.gov/geo/query/acc.cgi?acc=GSE83586	10.1002/PATH.4886
urothelial cancer transcriptome cohort	GSE86411	bulk cancer transcriptome (Illumina HumanHT-12 WG-DASL V4.0 R2 beadchip microarray), clinical information	FFPE	Clinical and molecular information for NMIBC	technical and biological validation of bladder cancer clusters at the mRNA level, differential expression analyses, weighted gene co-expression networks, gene set variation analyses with Reactome Pathways, activity of collecTRI regulons and PROGENy signaling, modeling of RECON metabolism, predictions of drug resistance	clinic: n = 132 patients, mRNA expression: n = 132 samples	GEO	https://www.ncbi.nlm.nih.gov/geo/query/acc.cgi?acc=GSE86411	10.1038/S41598-020-66747-7
urothelial cancer transcriptome cohort	GSE87304	bulk cancer transcriptome (Affymetrix Human Exon 1.0 ST microarray), clinical information	FFPE	Clinical and molecular information for MIBC (n = 305 samples)	technical and biological validation of bladder cancer clusters at the mRNA level, differential expression analyses, weighted gene co-expression networks, gene set variation analyses with Reactome Pathways, activity of collecTRI regulons and PROGENy signaling, modeling of RECON metabolism, predictions of drug resistance	clinic: n = 305 patients, expression: n = 305 samples	GEO	https://www.ncbi.nlm.nih.gov/geo/query/acc.cgi?acc=GSE87304	10.1016/J.EURURO.2017.03.030
urothelial cancer transcriptome cohort	GSE120736	bulk cancer transcriptome (Illumina HumanHT-12 V4.0 beadchip microarray), clinical information	fresh frozen	Clinical and molecular information for NMIBC (n = 84 samples), MIBC (n = 61 samples)	technical and biological validation of bladder cancer clusters at the mRNA level, differential expression analyses, weighted gene co-expression networks, gene set variation analyses with Reactome Pathways, activity of collecTRI regulons and PROGENy signaling, modeling of RECON metabolism, predictions of drug resistance	clinic: n = 145 patients, mRNA expression: n = 145 samples	GEO	https://www.ncbi.nlm.nih.gov/geo/query/acc.cgi?acc=GSE120736	10.1016/J.EBIOM.2019.10.058
urothelial cancer transcriptome cohort	GSE124305	bulk cancer transcriptome (Affymetrix Human Exon 1.0 ST microarray), clinical information	FFPE	Clinical and molecular information for MIBC (n = 133 samples) with prior cis-platin therapy	technical and biological validation of bladder cancer clusters at the mRNA level, differential expression analyses, weighted gene co-expression networks, gene set variation analyses with Reactome Pathways, activity of collecTRI regulons and PROGENy signaling, modeling of RECON metabolism, predictions of drug resistance	clinic: n = 133, mRNA expression: n = 133 samples	GEO	https://www.ncbi.nlm.nih.gov/geo/query/acc.cgi?acc=GSE124305	10.1158/1078-0432.CCR-18-1106
urothelial cancer transcriptome cohort	GSE128192	bulk cancer transcriptome (Illumina HumanHT-12 WG-DASL V4.0 R2 expression beadchip microarray), clinical information	FFPE	Clinical and molecular information for conventional and sarcomatoid MIBC	technical and biological validation of bladder cancer clusters at the mRNA level, differential expression analyses, weighted gene co-expression networks, gene set variation analyses with Reactome Pathways, activity of collecTRI regulons and PROGENy signaling, modeling of RECON metabolism, predictions of drug resistance	clinic: n = 112 patients, mRNA expression: n = 112 samples	GEO	https://www.ncbi.nlm.nih.gov/geo/query/acc.cgi?acc=GSE128192	10.1016/J.CELREP.2019.04.048
urothelial cancer transcriptome cohort	GSE128701	bulk cancer transcriptome (Affymetrix Human Exon 1.0 ST microarray), clinical information	FFPE	Clinical and molecular information for MIBC	technical and biological validation of bladder cancer clusters at the mRNA level, differential expression analyses, weighted gene co-expression networks, gene set variation analyses with Reactome Pathways, activity of collecTRI regulons and PROGENy signaling, modeling of RECON metabolism, predictions of drug resistance	clinic: n = 136 patients, mRNA expression: n = 136 samples	GEO	https://www.ncbi.nlm.nih.gov/geo/query/acc.cgi?acc=GSE128701	10.1016/J.EURURO.2019.01.011
urothelial cancer transcriptome cohort	GSE128959	bulk cancer transcriptome (Affymetrix Human Gene 1.0 ST microarray), clinical information	FFPE	Clinical and molecular information for NMIBC (n = 154 samples), MIBC (n = 34 samples), and urothelial cancers of unknown muscle invasiveness (n = 4). Longitudinal transcriptome information for n = 42 donor-matched primary cancer and recurrence sample pairs. Longitudinal transcriptome information for n = 25 donor-matched primary NMIBC and MIBC progression sample pairs	technical and biological validation of bladder cancer clusters at the mRNA level, evolution of bladder cancer clusters during recurrence and NMIBC – MIBC progression, differential expression analyses, weighted gene co-expression networks, gene set variation analyses with Reactome Pathways, activity of collecTRI regulons and PROGENy signaling, modeling of RECON metabolism, predictions of drug resi…	clinic: n = 70 patients, mRNA expression: n = 192 samples	GEO	https://www.ncbi.nlm.nih.gov/geo/query/acc.cgi?acc=GSE128959	10.1002/IJC.32737
urothelial cancer transcriptome cohort	GSE198269	bulk cancer transcriptome (Affymetrix Human Exon 1.0 ST microarray), clinical information	FFPE	Clinical and molecular information for platinum-resistant (prior platin therapy) urothelial muscle invasive cancers of the bladder and ureter	technical and biological validation of bladder cancer clusters at the mRNA level, differential expression analyses, weighted gene co-expression networks, gene set variation analyses with Reactome Pathways, activity of collecTRI regulons and PROGENy signaling, modeling of RECON metabolism, predictions of drug resistance	clinic: n = 394 patients, expression: n = 394 samples	GEO	https://www.ncbi.nlm.nih.gov/geo/query/acc.cgi?acc=GSE198269	10.1038/S41467-022-29441-Y
urothelial cancer transcriptome cohort	GSE203149	bulk cancer transcriptome (Affymetrix Clariom S Assay HT microarray), clinical information	FFPE	Clinical and molecular information for MIBC	technical and biological validation of bladder cancer clusters at the mRNA level, differential expression analyses, weighted gene co-expression networks, gene set variation analyses with Reactome Pathways, activity of collecTRI regulons and PROGENy signaling, modeling of RECON metabolism, predictions of drug resistance	clinic: n = 171 patients, mRNA expression: n = 171 samples	GEO	https://www.ncbi.nlm.nih.gov/geo/query/acc.cgi?acc=GSE203149
urothelial cancer transcriptome cohort	E-MTAB-4321	bulk cancer transcriptome (RNA sequencing), clinical information, NMIBC – MIBC progression-free survival	fresh frozen	Clinical and molecular information for NMIBC (n = 460 samples), MIBC (n = 10 samples)	technical and biological validation of bladder cancer clusters at the mRNA level, survival analyses for bladder cancer clusters, differential expression analyses, weighted gene co-expression networks, gene set variation analyses with Reactome Pathways, activity of collecTRI regulons and PROGENy signaling, modeling of RECON metabolism, predictions of drug resistance	clinic: n = 476 patients, mRNA expression: n = 476 samples	ArrayExpress	https://www.ebi.ac.uk/biostudies/ArrayExpress/studies/E-MTAB-4321	10.1016/j.ccell.2016.05.004
urothelial cancer transcriptome cohort	BCAN	bulk cancer transcriptome (Z-scores of log2 gene counts, RNA sequencing), mutations, clinical information, survival (overall and tumor-specific)	FFPE	Clinical and molecular information for metastatic urothelial carcinomas. The samples were derived from urinary tract tumor sites (n = 154) and metastatic neoplasms located in non-urinary organs (n = 20)	technical and biological validation of bladder cancer clusters at the mRNA level, survival analyses for bladder cancer clusters, genetics of bladder cancer clusters, differential expression analyses, weighted gene co-expression networks, gene set variation analyses with Reactome Pathways, activity of collecTRI regulons and PROGENy signaling, modeling of RECON metabolism, predictions of drug resis…	clinic: n = 174 patients, mRNA expression: n = 174 samples, mutation: n = 167 samples	cBioportal	https://www.cbioportal.org/study/summary?id=blca_bcan_hcrn_2022	10.1038/S41467-022-33980-9
urothelial cancer transcriptome and proteome cohort	Groeneveld 2024	bulk cancer transcriptome (RNA sequencing), protein expression (LC/MS), selected mutations, copy number variants, clinical information, overall survival	fresh frozen	Clinical and molecular information for NMIBC (n = 87 samples), MIBC (n = 82 samples), and urothelial cancer of unknown muscle invasiveness (n = 29)	technical and biological validation of bladder cancer clusters at the mRNA and protein levels, survival analyses for bladder cancer clusters, genetics of bladder cancer clusters, differential expression analyses, weighted gene co-expression networks, gene set variation analyses with Reactome Pathways, activity of collecTRI regulons and PROGENy signaling, modeling of RECON metabolism, predictions …	clinic: n = 198 patients, mRNA expression: n = 198 samples, protein expression: n = 63 samples, mutation: n = 198 samples, copy number variants: n = 229 samples	GitHub	https://github.com/csgroen/cit_blca_proteomics/tree/main/analysis/data	10.1016/J.EURURO.2023.05.037
urothelial cancer proteome cohort	Dressler 2024	bulk cancer protein expression (LC/MS), clinical information, survival (overall, NMIBC – MIBC progression-free, recurrence free)	FFPE	Clinical and molecular information for NMIBC (n = 167 samples) and MIBC (n = 75 samples)	technical and biological validation of bladder cancer clusters at the protein level, survival analyses for bladder cancer clusters, differential expression analyses, weighted gene co-expression networks, gene set variation analyses with Reactome Pathways, activity of collecTRI regulons and PROGENy signaling, modeling of RECON metabolism	clinic: n = 242 patients, protein expression: n = 242 samples	Supplementary tables of the publication	https://pmc.ncbi.nlm.nih.gov/articles/PMC11130393/	10.1038/S41467-024-48096-5
urothelial cancer proteome cohort	Stroggilos 2020	bulk cancer protein expression (LC/MS), clinical information	fresh frozen	Clinical and molecular information for NMIBC (n = 98 samples) and MIBC (n = 19 samples)	technical and biological validation of bladder cancer clusters at the protein level, survival analyses for bladder cancer clusters, differential expression analyses, weighted gene co-expression networks, gene set variation analyses with Reactome Pathways, activity of collecTRI regulons and PROGENy signaling, modeling of RECON metabolism	clinic: n = 117 patients, protein expression: n = 117 samples	Supplementary tables of the publication	https://onlinelibrary.wiley.com/doi/10.1002/ijc.32556	10.1002/IJC.32556
urothelial cancer cell lines	DepMap cell lines	cell line transcriptomes (RNA sequencing), mutations, copy number variants, effects of CRISPR gene knockouts (Chronos scores)		Molecular information for urothelial cancer cell lines	technical and biological validation of bladder cancer clusters at the mRNA level in urothelial cancer cell lines, differential expression analyses, weighted gene co-expression networks, gene set variation analyses with Reactome Pathways, activity of collecTRI regulons and PROGENy signaling, modeling of RECON metabolism, comparison of gene knockout vulnerabilities between bladder cancer clusters	mRNA expression: n = 39 cell lines, mutation: n = 39 cell lines, copy number variants: n = 35 cell lines, CRISPR KO: n = 34 cell lines	DepMap	https://depmap.org/portal/	10.25452/figshare.plus.25880521.v1
additional information	Treatment information for TCGA BLCA	Treatment information for TCGA BLCA		manually curated information on pharmacotherapy and radiotherapy for the TCGA BLCA cohort	overall survival of chemotherapy-treated and -untreated patients in bladder cancer clusters of the TCGA cohort	treatment information: n = 303 entries for n = 120 patients	medrxiv.org	https://www.medrxiv.org/content/10.1101/2021.04.30.21251941v2	10.1101/2021.04.30.21251941
additional information	PAM50 molecular subset assignment for TCGA BLCA	PAM50 molecular subset assignment for TCGA BLCA		TCGA sample identifier and assignment to PAM50 molecular subsets (Luminal A, Luminal B, Basal) by Zhao et al.	differential expression analyses	assignment information: n = 404 samples	Clinical Cancer Research, journal site	https://dx.doi.org/10.1158/1078-0432.CCR-18-3121	10.1158/1078-0432.CCR-18-3121
gene signatures	Reactome Pathways	Gene signatures of Reactome Pathways		Gene signatures for Reactome Pathways retrieved by a search with “^REACTOME” regular expression	calculation of single sample gene set enrichment analysis scores (ssGSEA) for transcriptome and proteome data, gene set variation analyses for Reactome Pathways	n = 1615 gene signatures	MsigDB, version 7.5.1	https://www.gsea-msigdb.org/gsea/msigdb/index.jsp
gene signatures	Cell proliferation	Gene signatures of cell proliferation		Gene signatures of cell proliferation retrieved by a PubMed search	calculation of single sample gene set enrichment analysis scores (ssGSEA) for transcriptome and proteome data, gene set variation analyses for cell proliferation	n = 7 gene signatures	PubMed	https://pubmed.ncbi.nlm.nih.gov/	10.1038/s41416-022-01953-w, 10.1186/S12885-025-14181-1/FIGURES/14, 10.1002/CNCR.35228, 10.1371/JOURNAL.PCBI.1010604, 10.1371/journal.pcbi.1002240, 10.1016/J.XCRM.2024.101438, 10.18632/ONCOTARGET.16961
gene signatures	Targets of antibody-drug conjugates	Genes coding for targets of antibody-drug conjugates (ADC)		Genes coding for targets of approved and experimental antibody-drug conjugates (ADC), retrieved from review publications	differential expression analyses	N = 29 genes	PubMed	https://pubmed.ncbi.nlm.nih.gov/	10.1186/S13045-025-01704-3, 10.1186/S12943-025-02489-2
gene signatures	Makers of neuroendocrine differentiation	Makers of neuroendocrine differentiation in urothelial carcinoma		Genes coding for markers of neuroendocrine differentiation in urothelial carcinoma	differential expression analyses	N = 77 genes	PubMed and GitHub	https://pubmed.ncbi.nlm.nih.gov/, https://github.com/cit-bioinfo/consensusMIBC	10.1158/1078-0432.CCR-18-3558, 10.1111/HIS.70044, 10.17305/bb.2025.13151, 10.1016/J.CCELL.2019.06.005, 10.1016/J.EURURO.2019.09.006
gene signatures	PAM50 genes	PAM50 genes		Genes used for definition of PAM50 molecular subsets in the TCGA pan-cancer collective by Zhao et al.	differential expression analyses	N = 50 genes	Clinical Cancer Research, journal site	https://dx.doi.org/10.1158/1078-0432.CCR-18-3121	10.1158/1078-0432.CCR-18-3121
drug screen data	GDSC1/2	Drug resistance (IC50), cell line transcriptomes (RNA sequencing)		Drug resistance information and baseline gene expression for untreated epithelial cancer cell lines	training of RIDGE regularized linear models of drug resistance with whole-transcriptome expression data of cancer cell lines; the models are used for predictions of drug resistance in bulk cancer samples with their transcriptome data	resistance: n = 589 cell lines, mRNA expression: n = 589 cell lines	DepMap	https://depmap.org/portal/	10.25452/figshare.plus.25880521.v1, 10.1186/S13045-025-01704-3
drug screen data	CTRP2	Drug resistance (AUC), cell line transcriptomes (RNA sequencing)		Drug resistance information and baseline gene expression for untreated epithelial cancer cell lines	training of RIDGE regularized linear models of drug resistance with whole-transcriptome expression data of cancer cell lines; the models are used for predictions of drug resistance in bulk cancer samples with their transcriptome data	resistance: n = 547 cell lines, mRNA expression: n = 547 cell lines	DepMap	https://depmap.org/portal/	10.25452/figshare.plus.25880521.v1
drug screen data	PRISM	Drug resistance (AUC), cell line transcriptomes (RNA sequencing)		Drug resistance information and baseline gene expression for untreated epithelial cancer cell lines	training of RIDGE regularized linear models of drug resistance with whole-transcriptome expression data of cancer cell lines; the models are used for predictions of drug resistance in bulk cancer samples with their transcriptome data	resistance: n = 398 cell lines, mRNA expression: n = 398 cell lines	DepMap	https://depmap.org/portal/	10.25452/figshare.plus.25880521.v1

## Sheet: Table 3
Variable	TCGA BLCA	IMvigor	GSE13507	GSE32548	GSE48075	GSE48276	GSE83586	GSE86411	GSE87304	GSE120736	GSE124305	GSE128192	GSE128701	GSE128959	GSE198269	GSE203149	E-MTAB-4321	Groeneveld 2024	Dressler 2024	Stroggilos 2020	BCAN
Number of participants	407	220	171	131	142	116	307	132	305	145	133	112	136	70	394	170	476	198	242	117	174
Sex	female: 26% (107) male: 74% (300)	female: 23% (51) male: 77% (169)	female: 9.4% (16) male: 54% (93) unknown: 36% (62)	not provided	not provided	female: 12% (14) male: 51% (59) unknown: 37% (43)	not provided	not provided	not provided	female: 17% (24) male: 83% (121)	female: 28% (37) male: 72% (96)	not provided	female: 20% (27) male: 79% (108) unknown: 0.74% (1)	not provided	not provided	not provided	female: 23% (109) male: 77% (367)	female: 14% (28) male: 71% (141) unknown: 15% (29)	not provided	female: 12% (14) male: 72% (84) unknown: 16% (19)	female: 24% (41) male: 76% (132) unknown: 0.57% (1)
Age, years	69 [IQR: 60 - 76] range: 34 - 90 complete: n = 407	not provided	66 [IQR: 59 - 73] range: 24 - 85 complete: n = 109	not provided	69 [IQR: 63 - 76] range: 43 - 89 complete: n = 73	67 [IQR: 60 - 71] range: 41 - 90 complete: n = 73	not provided	not provided	62 [IQR: 56 - 70] range: 22 - 84 complete: n = 300	not provided	not provided	not provided	70 [IQR: 61 - 77] range: 39 - 93 complete: n = 133	not provided	not provided	not provided	69 [IQR: 62 - 76] range: 24 - 96 complete: n = 476	67 [IQR: 57 - 74] range: 30 - 95 complete: n = 169	not provided	not provided	67 [IQR: 59 - 73] range: 28 - 85 complete: n = 174
Race	Asian: 11% (43) Black or African American: 5.7% (23) White: 80% (324) unknown: 4.2% (17)	asian: 2.7% (6) black or african american: 2.7% (6) native hawaiian or other pacific islander: 0% (0) other: 2.3% (5) unknown: 1.8% (4) white: 90% (199)	not provided	not provided	not provided	Asian: 0.86% (1) Black: 2.6% (3) Caucasian: 55% (64) Hispanic: 3.4% (4) White: 0.86% (1) unknown: 37% (43)	not provided	not provided	not provided	not provided	not provided	not provided	not provided	not provided	not provided	not provided	not provided	not provided	not provided	not provided	Asian: 2.9% (5) Black or African American: 8.6% (15) Other: 13% (22) White: 76% (132)
Body mass index, kg/m²	26 [IQR: 23 - 30] range: 15 - 68 complete: n = 357	not provided	not provided	not provided	not provided	not provided	not provided	not provided	not provided	not provided	not provided	not provided	not provided	not provided	not provided	not provided	not provided	not provided	not provided	not provided	not provided
Body mass class	normal: 36% (148) overweight: 30% (124) obesity: 21% (85) unknown: 12% (50)	not provided	not provided	not provided	not provided	not provided	not provided	not provided	not provided	not provided	not provided	not provided	not provided	not provided	not provided	not provided	not provided	not provided	not provided	not provided	not provided
Smoking history	never: 27% (109) current or previous: 70% (285) unknown: 3.2% (13)	never: 32% (71) previous: 58% (128) current: 9.5% (21)	not provided	not provided	not provided	not provided	not provided	not provided	not provided	not provided	not provided	not provided	not provided	not provided	not provided	not provided	not provided	not provided	not provided	not provided	never: 29% (50) current or previous: 71% (123) unknown: 0.57% (1)
History of BCG treatment	no: 64% (260) yes: 9.1% (37) unknown: 27% (110)	no: 75% (165) yes: 25% (55)	not provided	not provided	not provided	not provided	not provided	not provided	not provided	not provided	not provided	not provided	not provided	not provided	not provided	not provided	no: 82% (388) yes: 18% (88)	not provided	not provided	not provided	not provided
Neoadjuvant systemic chemotherapy	no: 98% (397) yes: 2.5% (10)	no: 25% (56) yes: 52% (114) unknown: 23% (50)	not provided	not provided	not provided	no: 32% (37) yes: 14% (16) unknown: 54% (63)	not provided	not provided	no: 100% (305) yes: 0% (0)	not provided	no: 0% (0) yes: 100% (133)	not provided	not provided	not provided	not provided	not provided	not provided	not provided	not provided	not provided	no: 62% (108) yes: 36% (62) unknown: 2.3% (4)
Cystectomy	not provided	not provided	not provided	not provided	not provided	not provided	not provided	not provided	not provided	not provided	no: 0% (0) yes: 100% (133)	not provided	not provided	not provided	not provided	not provided	no: 93% (444) yes: 6.7% (32)	no: 47% (93) yes: 38% (76) unknown: 15% (29)	not provided	not provided	no: 48% (84) yes: 51% (88) unknown: 1.1% (2)
Adjuvant systemic chemotherapy	no: 73% (296) yes: 27% (111)	no: 21% (46) yes: 79% (174)	no: 53% (90) yes: 11% (19) unknown: 36% (62)	not provided	not provided	not provided	not provided	not provided	not provided	not provided	not provided	not provided	not provided	not provided	yes: 100% (394)	not provided	not provided	not provided	not provided	not provided	no: 26% (45) yes: 74% (129)
Death during follow-up	no: 56% (228) yes: 44% (179)	no: 34% (75) yes: 66% (145)	no: 37% (64) yes: 26% (45) unknown: 36% (62)	not provided	no: 20% (28) yes: 32% (45) unknown: 49% (69)	no: 34% (39) yes: 29% (34) unknown: 37% (43)	not provided	not provided	not provided	not provided	not provided	not provided	not provided	not provided	not provided	not provided	not provided	no: 53% (104) yes: 27% (53) unknown: 21% (41)	no: 55% (133) yes: 45% (109)	not provided	no: 57% (99) yes: 43% (75)
Follow-up time, days	540 [IQR: 330 - 950] range: 0 - 5100 complete: n = 406	270 [IQR: 88 - 570] range: 6 - 740 complete: n = 220	930 [IQR: 470 - 2300] range: 31 - 4200 complete: n = 109	not provided	930 [IQR: 250 - 1600] range: 46 - 5500 complete: n = 73	1100 [IQR: 740 - 1600] range: 120 - 5500 complete: n = 73	not provided	not provided	not provided	not provided	not provided	not provided	not provided	not provided	not provided	not provided	not provided	880 [IQR: 330 - 1800] range: 0 - 4600 complete: n = 169	1800 [IQR: 560 - 1800] range: 40 - 1800 complete: n = 242	not provided	1000 [IQR: 620 - 1400] range: 72 - 6400 complete: n = 151
Relapse during follow-up	no: 57% (233) yes: 43% (174)	not provided	not provided	not provided	not provided	not provided	not provided	not provided	not provided	not provided	not provided	not provided	not provided	not provided	not provided	not provided	not provided	not provided	no: 59% (142) yes: 28% (67) unknown: 14% (33)	not provided	not provided
Relapse-free survial, days	430 [IQR: 220 - 800] range: 0 - 5000 complete: n = 407	not provided	not provided	not provided	not provided	not provided	not provided	not provided	not provided	not provided	not provided	not provided	not provided	not provided	not provided	not provided	not provided	not provided	590 [IQR: 200 - 730] range: 4.1 - 730 complete: n = 215	not provided	not provided
MIBC progression during follow-up	not provided	not provided	not provided	not provided	not provided	not provided	not provided	not provided	not provided	not provided	not provided	not provided	not provided	not provided	not provided	not provided	no: 90% (429) yes: 6.5% (31) unknown: 3.4% (16)	not provided	no: 55% (132) yes: 9.1% (22) unknown: 36% (88)	not provided	not provided
MIBC progression-free survival, days	not provided	not provided	not provided	not provided	not provided	not provided	not provided	not provided	not provided	not provided	not provided	not provided	not provided	not provided	not provided	not provided	1000 [IQR: 730 - 1300] range: 0 - 2300 complete: n = 460	not provided	590 [IQR: 200 - 730] range: 4.1 - 730 complete: n = 154	not provided	not provided
Best overall treatment response	not provided	SD/PD: 66% (145) CR/PR: 21% (47) unknown: 13% (28)	not provided	not provided	not provided	not provided	not provided	not provided	not provided	not provided	not provided	not provided	not provided	not provided	not provided	not provided	not provided	not provided	not provided	not provided	CR/PR: 19% (33) SD/PD: 16% (27) unknown: 66% (114)

## Sheet: Table 4
Variable	TCGA BLCA	IMvigor	GSE13507	GSE32548	GSE48075	GSE48276	GSE83586	GSE86411	GSE87304	GSE120736	GSE124305	GSE128192	GSE128701	GSE128959	GSE198269	GSE203149	E-MTAB-4321	Groeneveld 2024	Dressler 2024	Stroggilos 2020	BCAN
Number of participants	407	221	188	131	142	116	307	132	305	145	133	112	136	192	394	171	476	198	242	117	174
Cancer tissue type	bladder: 100% (407)	bladder: 88% (195) urinary organ, non-bladder: 12% (26)	bladder: 100% (188)	bladder: 100% (131)	bladder: 100% (142)	bladder: 100% (116)	bladder: 100% (307)	bladder: 100% (132)	bladder: 100% (305)	bladder: 100% (145)	bladder: 100% (133)	bladder: 100% (112)	bladder: 100% (136)	bladder: 100% (192)	bladder: 66% (262) urinary organ, non-bladder: 34% (132)	bladder: 100% (171)	bladder: 100% (476)	bladder: 100% (198)	bladder: 100% (242)	bladder: 100% (117)	bladder: 74% (129) urinary organ, non-bladder: 14% (25) non-urinary organ, distant metastasis: 11% (20)
Histology	Non-Papillary: 66% (270) Papillary: 32% (132) unknown: 1.2% (5)	not provided	not provided	not provided	not provided	not provided	not provided	conventional: 67% (89) micropapillary: 33% (43)	not provided	not provided	not provided	conventional: 75% (84) sarcomatoid: 25% (28)	not provided	not provided	not provided	not provided	papillary: 88% (417) solid: 2.9% (14) mixed: 1.7% (8) unknown: 7.8% (37)	not provided	not provided	not provided	not provided
Invasiveness	muscle invasive: 100% (407)	muscle invasive: 100% (221)	non-muscle invasive: 55% (103) muscle invasive: 33% (62) unknown: 12% (23)	non-muscle invasive: 70% (92) muscle invasive: 29% (38) unknown: 0.76% (1)	non-muscle invasive: 49% (70) muscle invasive: 51% (72)	muscle invasive: 100% (116)	non-muscle invasive: 19% (58) muscle invasive: 79% (243) unknown: 2% (6)	non-muscle invasive: 100% (132)	muscle invasive: 100% (305)	non-muscle invasive: 58% (84) muscle invasive: 42% (61)	muscle invasive: 100% (133)	muscle invasive: 100% (112)	muscle invasive: 100% (136)	non-muscle invasive: 80% (154) muscle invasive: 18% (35) unknown: 1.6% (3)	muscle invasive: 100% (394)	muscle invasive: 100% (171)	non-muscle invasive: 97% (460) muscle invasive: 3.4% (16)	non-muscle invasive: 44% (87) muscle invasive: 41% (82) unknown: 15% (29)	muscle invasive: 31% (75) non-muscle invasive: 69% (167)	non-muscle invasive: 84% (98) muscle invasive: 16% (19)	muscle invasive: 100% (174)
Pathological tumor stage	T2: 29% (118) T3: 48% (194) T4: 14% (58) unknown: 9.1% (37)	not provided	T1/Ta/Tis: 55% (103) T2: 16% (31) T3: 10% (19) T4: 5.9% (11) unknown: 13% (24)	T1/Ta/Tis: 70% (92) T2: 29% (38) unknown: 0.76% (1)	T1/Ta/Tis: 49% (70) T2: 29% (41) T3: 16% (23) T4: 5.6% (8)	T2: 11% (13) T3: 35% (41) T4: 8.6% (10) unknown: 45% (52)	T1/Ta/Tis: 19% (58) T2: 79% (241) T3: 0.33% (1) T4: 0.33% (1) unknown: 2% (6)	not provided	T2: 47% (142) T3: 36% (109) T4: 16% (49) unknown: 1.6% (5)	T1/Ta/Tis: 58% (84) T2: 17% (24) T3: 18% (26) T4: 7.6% (11)	T2: 29% (38) T3: 47% (62) T4: 17% (23) unknown: 7.5% (10)	not provided	T2: 71% (96) T3: 24% (33) T4: 4.4% (6) unknown: 0.74% (1)	T1/Ta/Tis: 80% (154) T2: 14% (26) T3: 3.1% (6) T4: 1.6% (3) unknown: 1.6% (3)	not provided	not provided	T1/Ta/Tis: 97% (460) T2-4: 3.4% (16)	T1/Ta/Tis: 44% (87) T2: 15% (30) T3: 17% (33) T4: 9.6% (19) unknown: 15% (29)	T1/Ta/Tis: 69% (167) T2: 21% (50) T3-4: 10% (25)	T1/Ta/Tis: 84% (98) T2: 16% (19)	T2: 26% (45) T3: 30% (53) T4: 11% (20) unknown: 32% (56)
Pathological node stage	N0: 58% (236) N1: 11% (46) N2: 18% (75) N3: 2% (8) unknown: 10% (42)	not provided	N0: 79% (149) N1: 4.3% (8) N2: 3.2% (6) N3: 0.53% (1) Nx: 0.53% (1) unknown: 12% (23)	not provided	N0: 87% (123) unknown: 13% (19)	N0: 28% (33) N1: 11% (13) N2: 23% (27) unknown: 37% (43)	not provided	not provided	N0: 57% (173) N1: 30% (91) NNA: 13% (41)	not provided	not provided	not provided	not provided	not provided	not provided	not provided	not provided	N0: 49% (97) N1: 14% (28) unknown: 37% (73)	N0: 99% (239) N1: 1.2% (3)	not provided	N0: 36% (63) N1: 9.2% (16) N2: 11% (19) N3: 4.6% (8) unknown: 39% (68)
Pathological metastasis stage	M0: 48% (195) M1: 2.7% (11) unknown: 49% (201)	not provided	M0: 84% (158) M1: 3.7% (7) unknown: 12% (23)	not provided	M0: 84% (119) unknown: 16% (23)	M0: 61% (71) M1: 1.7% (2) unknown: 37% (43)	not provided	not provided	not provided	not provided	not provided	not provided	not provided	not provided	not provided	not provided	not provided	M0: 65% (128) M1: 16% (32) unknown: 19% (38)	not provided	not provided	M0: 6.9% (12) M1: 3.4% (6) unknown: 90% (156)
Pathological grade	not provided	not provided	not provided	G1: 11% (15) G2: 31% (41) G3: 57% (75)	not provided	not provided	G2: 9.1% (28) G3: 87% (266) unknown: 4.2% (13)	not provided	not provided	not provided	not provided	not provided	not provided	G1: 1.6% (3) G2: 24% (46) G3: 72% (139) unknown: 2.1% (4)	not provided	not provided	not provided	not provided	not provided	G1: 37% (43) G2: 21% (24) G3: 26% (31) unknown: 16% (19)	not provided
Histological grade	low grade: 5.2% (21) high grade: 94% (383) unknown: 0.74% (3)	not provided	low grade: 56% (105) high grade: 32% (60) unknown: 12% (23)	not provided	not provided	not provided	not provided	not provided	not provided	low grade: 28% (40) high grade: 66% (95) unknown: 6.9% (10)	not provided	not provided	not provided	not provided	not provided	not provided	low grade: 58% (277) high grade: 40% (192) unknown: 1.5% (7)	not provided	not provided	not provided	not provided

## Sheet: Table 5
Topology	Distance metric	TCGA cohort subset	Topology error	Neighborhood preservation	Clustering variance
plain	cosine	training	0.375	0.639	0.831
plain	cosine	test		0.513	0.767
plain	Euclidean	training	0.331	0.573	0.841
plain	Euclidean	test		0.557	0.748
plain	Manhattan	training	0.357	0.585	0.834
plain	Manhattan	test		0.583	0.752
plain	Euclidean²	training	0.316	0.573	0.839
plain	Euclidean²	test		0.545	0.734
toroidal	cosine	training	0.317	0.638	0.843
toroidal	cosine	test		0.534	0.776
toroidal	Euclidean	training	0.281	0.576	0.852
toroidal	Euclidean	test		0.548	0.762
toroidal	Manhattan	training	0.318	0.583	0.845
toroidal	Manhattan	test		0.567	0.765
toroidal	Euclidean²	training	0.281	0.576	0.851
toroidal	Euclidean²	test		0.547	0.75

## Sheet: Table 6
Metagene	Number of genes	Gene symbols	Entrez ID	GO Terms	GO ID
Metagene 1	2	C9orf40, DIAPH3	55071, 81624
Metagene 2	9	ARNTL2, ELOVL4, GALNT6, GPR37, GPRIN1, ME1, SLC25A43, SLC9A7, TMEM38B	56938, 6785, 11226, 2861, 114787, 4199, 203427, 84679, 55151
Metagene 3	14	CPA4, CYP27B1, DHRS9, EGFR, GFOD1, LDLR, MYO1B, NOD2, NUAK2, PMAIP1, PPP1R14C, SLAMF9, SLC7A5, TGFA	51200, 1594, 10170, 1956, 54438, 3949, 4430, 64127, 81788, 5366, 81706, 89886, 8140, 7039
Metagene 4	13	ADM, CDK6, ELL2, KLF4, MALL, MMP1, PGF, PTHLH, SLC35F2, SOX7, TMEM171, TMEM45A, TPD52L1	133, 1021, 22936, 9314, 7851, 4312, 5228, 5744, 54733, 83595, 134285, 55076, 7164
Metagene 5	17	CLIP4, COL7A1, DDIT4, HTR7, ITGA2, LAMC2, MMP13, MYEOV, NAGS, PHLDB2, S100A16, SEC14L2, SNAI2, TUBA4A, UCN2, WNT7A, ZNF365	79745, 1294, 54541, 3363, 3673, 3918, 4322, 26579, 162417, 90102, 140576, 23541, 6591, 7277, 90226, 7476, 22891
Metagene 6	18	ADAMTSL5, ALDH1A3, CCND1, COL17A1, COL4A5, COL4A6, COX6B2, FHOD3, ITGA3, LAMB3, LY6K, MOCOS, MST1R, PLEK2, PYGL, THSD4, VDR, WNT10A	339366, 220, 595, 1308, 1287, 1288, 125965, 80206, 3675, 3914, 54742, 55034, 4486, 26499, 5836, 79875, 7421, 80326
Metagene 7	8	BIK, FOXC1, INPP4B, ITGB6, KCNK1, MMP28, SRPX2, TSPAN1	638, 2296, 8821, 3694, 3775, 79148, 27286, 10103
Metagene 8	19	C3orf52, CRABP2, FUT3, FUT6, KRT23, KRT80, LRG1, MYCBP, PADI1, PRSS22, PRSS27, PRSS8, PSORS1C2, RHBDL2, SLC15A1, SLC39A2, STYK1, TRIM17, WFDC2	79669, 1382, 2525, 2528, 25984, 144501, 116844, 26292, 29943, 64063, 83886, 5652, 170680, 54933, 6564, 29986, 55359, 51127, 10406
Metagene 9	9	ACOT11, ARL14, CEACAM1, LIPH, MGST1, SEMA3C, SH3TC2, SHANK2, TMEM105	26027, 80117, 634, 200879, 4257, 10512, 79628, 22941, 284186
Metagene 10	18	ACSL5, ALOX5, B3GNT3, C4orf19, CAMK2N1, CAPS, CARD11, GDF15, IGFBP3, PLA2G2F, PRR15, RAB17, RPH3AL, SNCG, SP6, TRPV6, UPK3B, VGLL1	51703, 240, 10331, 55286, 55450, 828, 84433, 9518, 3486, 64600, 222171, 64284, 9501, 6623, 80320, 55503, 105375355, 51442
Metagene 11	6	DAPK1, GDPD3, PARD6B, PNMT, SPAG4, TNNC1	1612, 79153, 84612, 5409, 6676, 7134
Metagene 12	11	ALDH1A2, CHKA, ENPP4, ENPP5, MANEAL, MYO5C, NSUN7, PACSIN1, PARD6A, SLC25A35, TLE6	8854, 1119, 22875, 59084, 149175, 55930, 79730, 29993, 50855, 399512, 79816
Metagene 13	13	CKB, CLDN3, CTXN1, DBNDD1, DLX3, GKAP1, PLEKHB1, PPP1R1B, RPS6KL1, SLC29A2, TCEA3, WNK2, ZNF239	1152, 1365, 404217, 79007, 1747, 80318, 58473, 84152, 83694, 3177, 6920, 65268, 8187
Metagene 14	17	AGMAT, CBS, DHDH, ENO3, FOXA3, GNB3, HCG27, LRRN1, MEIG1, MESP1, RHCE, SMC1B, SMPDL3B, STAG3, TRIM46, XK, YBX2	79814, 875, 27294, 2027, 3171, 2784, 253018, 57633, 644890, 55897, 6006, 27127, 27293, 10734, 80128, 7504, 51087
Metagene 15	10	AK7, AS3MT, CTH, FADS1, FADS2, FAM81A, MAPK8IP2, MNS1, SLFN13, STRBP	122481, 57412, 1491, 3992, 9415, 145773, 23542, 55329, 146857, 55342
Metagene 16	3	RHEBL1, TCF19, TYMS	121268, 6941, 7298
Metagene 17	43	ASPM, AURKA, BUB1, CCNB1, CCNB2, CDC6, CDCA2, CDCA8, CENPE, CENPF, CENPI, CENPK, CEP55, CKAP2L, DEPDC1, DEPDC1B, ESPL1, EXO1, FOXM1, GTSE1, HMMR, KIF11, KIF14, KIF15, KIF20A, KIF23, KIF4A, MAD2L1, MCM10, MELK, MKI67, NEK2, NUF2, NUSAP1, OIP5, PBK, PLK4, PRC1, RAD51AP1, TOP2A, TPX2, TRIP13, TTK	259266, 6790, 699, 891, 9133, 990, 157313, 55143, 1062, 1063, 2491, 64105, 55165, 150468, 55635, 55789, 9700, 9156, 2305, 51512, 3161, 3832, 9928, 56992, 10112, 9493, 24137, 4085, 55388, 9833, 4288, 4751, 83540, 51203, 11339, 55872, 10733, 9055, 10635, 7153, 22974, 9319, 7272	midbody abscission, mitotic cytokinetic process, meiotic spindle assembly, mitotic spindle elongation, spindle elongation, spindle midzone assembly, mitotic spindle midzone assembly, centrosome localization, microtubule organizing center localization, mitotic centrosome separation, centrosome separation, positive regulation of cytokinesis, centromere complex assembly, meiotic spindle organization…	GO:0061952, GO:1902410, GO:0090306, GO:0000022, GO:0051231, GO:0051255, GO:0051256, GO:0051642, GO:0061842, GO:0007100, GO:0051299, GO:0032467, GO:0034508, GO:0000212, GO:0007056, GO:0007057, GO:0046605, GO:0046602, GO:0051988, GO:0033313, GO:0090307, GO:0051225, GO:0007144, GO:0030071, GO:0051382, GO:0007091, GO:1902099, GO:0000070, GO:0007094, GO:0031577, GO:0045841, GO:0071173, GO:0071174, GO:…
Metagene 18	8	ANLN, CDCA7, CHAC2, CLSPN, DHCR24, E2F7, FAM83D, RRM2	54443, 83879, 494143, 63967, 1718, 144455, 81610, 6241	regulation of mitotic cell cycle phase transition, regulation of cell cycle phase transition, cell cycle phase transition, mitotic cell cycle phase transition, regulation of mitotic cell cycle, regulation of cell cycle process, regulation of cell cycle, cell cycle process, cell cycle	GO:1901990, GO:1901987, GO:0044770, GO:0044772, GO:0007346, GO:0010564, GO:0051726, GO:0022402, GO:0007049
Metagene 19	4	B3GNT4, DSC2, HOMER2, HSPA4L	79369, 1824, 9455, 22824
Metagene 20	12	BNC1, DSG3, FGFBP1, GBP6, IL20RB, KRT14, KRT6B, PI3, PTPRZ1, SERPINB2, SERPINB7, VSNL1	646, 1830, 9982, 163351, 53833, 3861, 3854, 5266, 5803, 5055, 8710, 7447
Metagene 21	13	ARL4D, DSC3, HOXD11, KRT5, MMP10, PITX1, RP1L1, SERPINB13, SERPINB3, SERPINB4, SH3RF2, SLPI, THBD	379, 1825, 3237, 3852, 4319, 5307, 94137, 5275, 6317, 6318, 153769, 6590, 7056
Metagene 22	15	CA12, CA9, CELSR1, EFNB1, F12, FAM83A, FRMD6, S100A2, SERPINB5, SLC2A9, SOX15, ST6GALNAC2, TFAP2A, TRIM7, XDH	771, 768, 9620, 1947, 2161, 84985, 122786, 6273, 5268, 56606, 6665, 10610, 7020, 81786, 7498
Metagene 23	12	C16orf74, EGLN3, GJB3, GJB5, GPR87, IRF6, KRT17, LY6D, LYPD3, RAET1E, TNS4, TRIM29	404550, 112399, 2707, 2709, 53836, 3664, 3872, 8581, 27076, 135250, 84951, 23650
Metagene 24	16	ALS2CL, C19orf33, ELMO3, EPHA1, EPS8L1, FXYD3, IL1RN, LMTK3, P2RY2, PLEKHN1, PROM2, SDCBP2, SERINC2, SYT8, TFAP2C, TMEM40	259173, 64073, 79767, 2041, 54869, 5349, 3557, 114783, 5029, 84069, 150696, 27111, 347735, 90019, 7022, 55287
Metagene 25	22	ALDH3B2, BNIPL, C1orf116, C1orf210, CBLC, CRB3, CXADR, EHF, EPN3, GRB7, GRHL1, MAL2, MPP7, MYH14, OVOL1, OVOL2, PLA2G4F, PRSS16, RASEF, RHOV, SPRR3, ZNF750	222, 149428, 79098, 149466, 23624, 92359, 1525, 26298, 55040, 2886, 29841, 114569, 143098, 79784, 5017, 58495, 255189, 10279, 158158, 171177, 6707, 79755
Metagene 26	16	C2orf15, CGN, CMYA5, ELF3, FA2H, GGT6, ILDR1, MUC20, PLEKHG6, PLS1, SH2D4A, SLC44A3, SRMS, TJP3, TMEM125, TMEM45B	150590, 57530, 202333, 1999, 79152, 124975, 286676, 200958, 55200, 5357, 63898, 126969, 6725, 27134, 128218, 120224
Metagene 27	27	ACOXL, CAPN5, CNGA1, ELF5, FAM3B, FBP1, GATA3, GOLT1A, GPR160, KLHDC7A, NDRG2, PLEKHA6, PPARG, PSCA, RAB15, RAP1GAP, REEP6, SAMD10, SCNN1G, SH3BGRL2, SLC9A2, SPINK1, TMPRSS2, UPK1A, UPK2, UPK3A, VSIG2	55289, 726, 1259, 2001, 54097, 2203, 2625, 127845, 26996, 127707, 57447, 22874, 5468, 8000, 376267, 5909, 92840, 140700, 6340, 83699, 6549, 6690, 7113, 11045, 7379, 7380, 23584
Metagene 28	15	ALOX15, FMO5, GDPD1, ICA1, PPP1R9A, RALGPS1, RHPN1, SARM1, TLE2, TM7SF2, TSGA10, ZNF439, ZNF682, ZNF763, ZSCAN16	246, 2330, 284161, 3382, 55607, 9649, 114822, 23098, 7089, 7108, 80705, 90594, 91120, 284390, 80345
Metagene 29	16	C20orf96, DNASE1L2, EPOR, FOXJ1, LCN12, LIN7B, OSBP2, PAQR6, PBX4, PODXL2, PPIL6, SLC8A2, SPATA17, TCAP, YPEL1, ZNF165	140680, 1775, 2057, 2302, 286256, 64130, 23762, 79957, 80714, 50512, 285755, 6543, 128153, 8557, 29799, 7718
Metagene 30	17	B4GALNT4, GPC2, GRIN1, HES6, HSD11B2, IGSF9, MSI1, PANX2, PCSK1N, POU4F1, PROCA1, RCOR2, SBK1, SEMA6C, TMEM52, VASH2, VPS37D	338707, 221914, 2902, 55502, 3291, 57549, 4440, 56666, 27344, 5457, 147011, 283248, 388228, 10500, 339456, 79805, 155382
Metagene 31	10	CBX2, CELSR3, CHAC1, CSPG5, ENO2, FSD1, MDH1B, MORN2, MYB, RLN2	84733, 1951, 79094, 10675, 2026, 79187, 130752, 729967, 4602, 6019
Metagene 32	9	ASF1B, C1orf112, C5orf34, CHRNA5, E2F1, GINS4, STMN1, TRAIP, UBE2T	55723, 55732, 375444, 1138, 1869, 84296, 3925, 10293, 29089
Metagene 33	6	CCNE2, CHAF1B, E2F2, FAM111B, GGH, MCM2	9134, 8208, 1870, 374393, 8836, 4171	DNA replication	GO:0006260
Metagene 34	7	CAMK2N2, IMPA2, LRP8, NETO2, NMU, NUP62CL, ZIC2	94032, 3613, 7804, 81831, 10874, 54830, 7546
Metagene 35	18	ATP12A, CNFN, CRCT1, DSC1, DSG1, KLK10, KLK5, KLK6, KLK7, KLK8, KRT1, KRT9, NLRP10, S100A7A, SBSN, SCEL, SPRR2A, TGM1	479, 84518, 54544, 1823, 1828, 5655, 25818, 5653, 5650, 11202, 3848, 3857, 338322, 338324, 374897, 8796, 6700, 7051	positive regulation of defense response to bacterium, regulation of defense response to bacterium, keratinization, keratinocyte differentiation, epidermal cell differentiation, skin development, epidermis development	GO:1900426, GO:1900424, GO:0031424, GO:0030216, GO:0009913, GO:0043588, GO:0008544
Metagene 36	19	ABCA12, BARX2, C1orf74, CALML5, CASP14, DSP, GJB2, HES2, KRT16, KRT78, PGLYRP4, RHCG, RNASE7, S100A12, S100A8, S100A9, SLC6A2, SPRR1B, SULT2B1	26154, 8538, 148304, 51806, 23581, 1832, 2706, 54626, 3868, 196374, 57115, 51458, 84659, 6283, 6279, 6280, 6530, 6699, 6820	neutrophil aggregation, keratinization, defense response to fungus, response to fungus, antimicrobial humoral immune response mediated by antimicrobial peptide, keratinocyte differentiation, epidermal cell differentiation, epidermis development, skin development, epithelial cell differentiation	GO:0070488, GO:0031424, GO:0050832, GO:0009620, GO:0061844, GO:0030216, GO:0009913, GO:0008544, GO:0043588, GO:0030855
Metagene 37	12	CALML3, CELSR2, CLCA2, CSTA, FAT2, GNAI1, HOXD10, KCTD1, MCC, PKP1, RAB38, WFDC5	810, 1952, 9635, 1475, 2196, 2770, 3236, 284252, 4163, 5317, 23682, 149708
Metagene 38	10	B3GNT8, CLDN1, DMKN, FGF11, IL1RL2, KRT15, PLAG1, PRRG4, RNF39, S100A14	374907, 9076, 93099, 2256, 8808, 3866, 5324, 79056, 80352, 57402
Metagene 39	11	CAPNS2, CYP24A1, DUOX1, DUOXA1, DUSP9, FAM83B, FAM83C, GJB6, PLXNB3, TMPRSS4, VAV3	84290, 1591, 53905, 90527, 1852, 222584, 128876, 10804, 5365, 56649, 10451
Metagene 40	14	ATP2C2, C10orf99, DQX1, FAM83F, FLRT3, HAS3, IL20RA, KCNJ15, PTK6, RAPGEFL1, SPRR1A, SYTL1, TMEM154, WNT7B	9914, 387695, 165545, 113828, 23767, 3038, 53832, 3772, 5753, 51195, 6698, 84958, 201799, 7477
Metagene 41	9	AGR2, ATP8B1, CYP2J2, EEF1A2, ENTPD3, FOXQ1, GRHL3, KRTCAP3, MAOA	10551, 5205, 1573, 1917, 956, 94234, 57822, 200634, 4128
Metagene 42	16	BCAS1, BMP3, CAB39L, CYP4F12, DEGS2, DHRS2, FOXA1, GLS2, NPAS2, PPFIBP2, RNF128, SCNN1B, SIDT1, TBX3, TSPAN12, VIPR1	8537, 651, 81617, 66002, 123099, 10202, 3169, 27165, 4862, 8495, 79589, 6338, 54847, 6926, 23554, 7433
Metagene 43	14	ACP6, APOL4, ATP1A4, CASQ1, CEBPA, CYB5A, CYP4F8, HS3ST6, INA, LRFN2, LYPD6, PLCD1, RHBG, SYTL5	51205, 80832, 480, 844, 1050, 1528, 11283, 64711, 9118, 57497, 130574, 5333, 57127, 94122
Metagene 44	6	BAMBI, C19orf18, ELOVL6, MYCN, TLCD1, TMEM97	25805, 147685, 79071, 4613, 116238, 27346
Metagene 45	11	ADAM11, ATP6V1E2, CABP7, DNMT3B, IGFL1, PTTG2, RAPSN, RASL10A, SLC7A9, TEKT3, TMOD4	4185, 90423, 164633, 1789, 374918, 10744, 5913, 10633, 11136, 64518, 29765
Metagene 46	16	C9orf43, CCNB3, DOC2A, FGFR4, MAPK15, MLXIPL, ONECUT2, PLAC8L1, PLEKHG4, SIX3, SYCP2, TAF7L, TCF15, TEKT2, TMEM145, TMEM31	257169, 85417, 8448, 2264, 225689, 51085, 9480, 153770, 25894, 6496, 10388, 54457, 6939, 27285, 284339, 203562
Metagene 47	5	CCNE1, E2F8, PFKFB4, PSAT1, SCD	898, 79733, 5210, 29968, 6319
Metagene 48	24	AURKB, BIRC5, CDC25A, CDCA3, CDCA5, CDKN3, CDT1, CENPA, CENPN, CKS2, EME1, KIF2C, KIFC1, MND1, NCAPG, NDC80, PTTG1, RAD54L, RECQL4, SPC25, TACC3, TK1, TROAP, UBE2C	9212, 332, 993, 83461, 113130, 1033, 81620, 1058, 55839, 1164, 146956, 11004, 3833, 84057, 64151, 10403, 9232, 8438, 9401, 57405, 10460, 7083, 10024, 11065	regulation of protein localization to kinetochore, positive regulation of protein localization to kinetochore, positive regulation of exit from mitosis, protein localization to chromosome, centromeric region, protein localization to kinetochore, protein localization to condensed chromosome, G2/MI transition of meiotic cell cycle, attachment of mitotic spindle microtubules to kinetochore, mitotic …	GO:1905340, GO:1905342, GO:0031536, GO:0071459, GO:0034501, GO:1903083, GO:0008315, GO:0051315, GO:0007076, GO:0034502, GO:0008608, GO:0007080, GO:0007096, GO:0010458, GO:0051383, GO:0050000, GO:0051303, GO:0051310, GO:0010965, GO:0051306, GO:0007131, GO:0035825, GO:0140527, GO:2001252, GO:0051304, GO:0033045, GO:1905818, GO:0007091, GO:0033046, GO:0033047, GO:0033048, GO:0051985, GO:1905819, GO:…
Metagene 49	3	DMC1, LHX2, ODC1	11144, 9355, 4953
Metagene 50	9	CAMK2B, DPF1, ELAVL2, MCOLN3, NXPH4, PAX6, POPDC3, TAGLN3, TRIM36	816, 8193, 1993, 55283, 11247, 5080, 64208, 29114, 55521
Metagene 51	12	ALOX12B, CA2, FOXE1, HSD17B3, KRT75, LTB4R, PPP2R2C, SFTPD, SH3GL3, SLC26A9, SLC28A3, SLCO1B3	242, 760, 2304, 3293, 9119, 1241, 5522, 6441, 6457, 115019, 64078, 28234
Metagene 52	10	BBOX1, C12orf54, KLK11, LEMD1, PHEX, SLC5A1, STX19, TMEM61, TMPRSS11D, TUBAL3	8424, 121273, 11012, 93273, 5251, 6523, 415117, 199964, 9407, 79861
Metagene 53	11	A2ML1, AKR1B10, DEFB1, EPHB3, ESPN, KRT4, PLAC1, RASAL1, RDH16, SLC6A14, TGM5	144568, 57016, 1672, 2049, 83715, 3851, 10761, 8437, 8608, 11254, 9333
Metagene 54	11	ALDH3A1, BCL11B, CD207, EDN2, FAM83E, GABRE, IRX3, IRX5, PRODH, SPINK5, USH1G	218, 64919, 50489, 1907, 54854, 2564, 79191, 10265, 5625, 11005, 124590
Metagene 55	7	ALOX12, ARTN, BTBD11, C1orf21, HOXC13, TNNT2, WNT4	239, 9048, 121551, 81563, 3229, 7139, 54361
Metagene 56	12	CYB5R2, DUOX2, DUOXA2, EDARADD, FBXO27, FGFR3, PARD6G, PGAP1, POU3F1, PTPN13, SHROOM2, SLC6A8	51700, 50506, 405753, 128178, 126433, 2261, 84552, 80055, 5453, 5783, 357, 6535
Metagene 57	17	AKR1C2, BTBD16, CDH26, DOK7, FABP6, GDPD2, GPX2, HS6ST2, HSD17B2, ID1, PADI3, PNCK, SLC4A11, SLC7A4, SLITRK6, TBX1, TBX6	1646, 118663, 60437, 285489, 2172, 54857, 2877, 90161, 3294, 3397, 51702, 139728, 83959, 6545, 84189, 6899, 6911
Metagene 58	21	ABAT, ABO, ADRB1, ALDH4A1, CAPN13, CYP3A5, FAM3D, FSTL4, GPRC5C, HOXA13, MAPK10, MPPED2, PLEKHH1, PTPRR, SEMA6A, SIM2, SLC23A3, SORL1, SYT17, TFR2, TMC7	18, 28, 153, 8659, 92291, 1577, 131177, 23105, 55890, 3209, 5602, 744, 57475, 5801, 57556, 6493, 151295, 6653, 51760, 7036, 79905
Metagene 59	17	AADAT, ATF7IP2, BTG2, CACNA1D, CDH23, GPD1L, HMGCS2, KLF15, METTL7A, MFAP3L, OVGP1, PKIA, PLCE1, SCUBE2, SLC14A1, ST3GAL5, TGFBR3	51166, 80063, 7832, 776, 64072, 23171, 3158, 28999, 25840, 9848, 5016, 5569, 51196, 57758, 6563, 8869, 7049
Metagene 60	19	AOC2, BHMT, EMX2, FCRLB, KIF5C, PDE10A, PPP1R3C, PTCHD1, PTPRM, SGK2, SHROOM1, SLC13A3, TBX2, TEKT5, TESC, TMEM163, TRHDE, WFDC13, ZNF577	314, 635, 2018, 127943, 3800, 10846, 5507, 139411, 5797, 10110, 134549, 64849, 6909, 146279, 54997, 81615, 29953, 164237, 84765
Metagene 61	24	ADH6, B3GAT1, CA4, CCR7, ESR2, GRIK4, GUCA2A, HIC2, ITLN1, ODF4, OTOF, PGLYRP2, PKD1L1, PPP1R14D, PRAP1, PVALB, RASL11B, RNF186, SNAP91, SULT2A1, TAC3, TMEM64, TTR, UNC13C	130, 27087, 762, 1236, 2100, 2900, 2980, 23119, 55600, 146852, 9381, 114770, 168507, 54866, 118471, 5816, 65997, 54546, 9892, 6822, 6866, 169200, 7276, 440279
Metagene 62	17	BAIAP2L2, CYP1A2, DEFB126, EMX1, FBP2, GCKR, GNAT1, HSD3B1, KRT33B, LHX4, MYT1, P2RX2, SLC22A13, SLC22A14, SPINK4, TFCP2L1, TLX1	80115, 1544, 81623, 2016, 8789, 2646, 2779, 3283, 3884, 89884, 4661, 22953, 9390, 9389, 27290, 29842, 3195
Metagene 63	13	CES3, CIDEA, CRYBB2, CSTL1, GAS2L2, GCM1, GLDC, GRB14, HSD17B1, HYAL4, MAP7D2, MEPE, RDH12	23491, 1149, 1415, 128817, 246176, 8521, 2731, 2888, 3292, 23553, 256714, 56955, 145226
Metagene 64	4	NXPH2, PLA2G3, PSG1, RPA4	11249, 50487, 5669, 29935
Metagene 65	7	BEST3, COL2A1, LINGO2, MAGEB2, SCN2A, SLN, UGT8	144453, 1280, 158038, 4113, 6326, 6588, 7368
Metagene 66	10	AMDHD1, CCNA1, DNER, KLK1, LHX1, NEFL, PGBD5, ROS1, SMOC1, TMEM63C	144193, 8900, 92737, 3816, 3975, 4747, 79605, 6098, 64093, 57156
Metagene 67	11	ABCA4, CDH20, EGF, GABRP, GCNT3, HKDC1, HSPB3, NHLH2, OLFM4, SCGB1A1, SOSTDC1	24, 28316, 1950, 2568, 9245, 80201, 8988, 4808, 10562, 7356, 25928
Metagene 68	8	C4orf36, CLDN16, ITGB8, LRIG3, RIMS2, RNF165, SERTAD4, WNT9A	132989, 10686, 3696, 121227, 9699, 494470, 56256, 7483
Metagene 69	10	CEACAM5, CEACAM6, DSG2, EDAR, ELOVL7, MAP3K13, NOS1AP, RPS6KA5, SGPP2, SLC15A2	1048, 4680, 1829, 10913, 79993, 9175, 9722, 9252, 130367, 6565
Metagene 70	15	ANK3, AUTS2, BCL11A, CLDN8, EPHA4, EYA2, JPH1, NEBL, PAX9, PSD3, RNF43, SLC6A11, SOX21, SOX2, STOX2	288, 26053, 53335, 9073, 2043, 2139, 56704, 10529, 5083, 23362, 54894, 6538, 11166, 6657, 56977
Metagene 71	12	AADAC, BMP2, CDH8, HSPA1A, IRS1, LRP4, MARK1, MEIS1, NHS, PPARGC1B, RASSF6, WNT5A	13, 650, 1006, 3303, 3667, 4038, 4139, 4211, 4810, 133522, 166824, 7474
Metagene 72	11	ARG2, BMP7, CEACAM7, CLCA4, CYP4F11, DHRS3, DKK4, KRT13, SLC13A4, TCN1, TNNT3	384, 655, 1087, 22802, 57834, 9249, 27121, 3860, 26266, 6947, 7140
Metagene 73	14	ALDH1L1, ANXA10, C9orf152, EPHB6, ERN2, MMEL1, PDE4C, PLA2G10, PLCD3, SHH, SPDEF, SPOCD1, TFF1, TRIM31	10840, 11199, 401546, 2051, 10595, 79258, 5143, 8399, 113026, 6469, 25803, 90853, 7031, 11074
Metagene 74	11	ACSBG1, AKR1C3, EPS8L3, GSTM3, GSTM4, KRTAP5-9, MOGAT2, PIGZ, PIR, STK32A, UST	23205, 8644, 79574, 2947, 2948, 3846, 80168, 80235, 8544, 202374, 10090
Metagene 75	11	CACNA1I, CAPN9, CNTN3, CRISP3, GCLC, HS3ST5, HS6ST3, REG4, TAS2R5, TSPAN8, ZNF792	8911, 10753, 5067, 10321, 2729, 222537, 266722, 83998, 54429, 7103, 126375
Metagene 76	12	AQP7, ENTPD5, FREM2, GRM3, KCNJ13, PKHD1, SCIN, SLC38A4, SNTG1, ZNF175, ZNF614, ZNF615	364, 957, 341640, 2913, 3769, 5314, 85477, 55089, 54212, 7728, 80110, 284370
Metagene 77	17	AMACR, ANKFN1, CA1, CDX2, CLDN18, CYP2C18, CYP4F2, GABRB3, IHH, KCNF1, MYBPC1, NOX1, NR1H4, PKIB, SLC45A2, SULT1E1, TAC1	23600, 162282, 759, 1045, 51208, 1562, 8529, 2562, 3549, 3754, 4604, 27035, 9971, 5570, 51151, 6783, 6863
Metagene 78	19	ADH4, AGR3, AKR1C4, ALB, APOB, CYP2C19, HNF4A, ITIH1, ITIH2, MYO1A, ODAM, OR5P3, SEMG1, SLC28A2, SST, SULT1B1, TF, TFAP2B, TM4SF4	127, 155465, 1109, 213, 338, 1557, 3172, 3697, 3698, 4640, 54959, 120066, 6406, 9153, 6750, 27284, 7018, 7021, 7104
Metagene 79	19	C1orf105, C4BPB, DMBT1, FABP7, FGB, FGG, FGL1, FOLR1, HBG2, HGD, HP, KRT24, LDHC, MUC13, ORM1, PAX3, PLSCR2, PON1, WFDC10B	92346, 725, 1755, 2173, 2244, 2266, 2267, 2348, 3048, 3081, 3240, 192666, 3948, 56667, 5004, 5077, 57047, 5444, 280664
Metagene 80	24	CALB1, CDH19, COX7B2, CSMD1, CTAG2, DSCR4, DSCR8, FSTL5, GBA3, HORMAD1, LIN28B, MAGEA10, MAGEA11, MAGEA1, MAGEA4, MAGEC1, MAGEC2, MKRN3, NPFFR2, PANX3, PIWIL2, SLC30A8, TKTL1, TPTE	793, 28513, 170712, 64478, 30848, 10281, 84677, 56884, 57733, 84072, 389421, 4109, 4110, 4100, 4103, 9947, 51438, 7681, 10886, 116337, 55124, 169026, 8277, 7179
Metagene 81	12	ANKRD45, ANKRD7, IGSF1, KCNK9, PCDHB2, PCDHB5, PCDHB6, PRAME, PRSS21, SLC10A4, SLCO6A1, SYT14	339416, 56311, 3547, 51305, 56133, 26167, 56130, 23532, 10942, 201780, 133482, 255928
Metagene 82	10	ASPHD1, CABYR, DNAH2, EFHC2, ERC2, FOXL2, HOXC10, MGAT5B, SEC14L4, WNT10B	253982, 26256, 146754, 80258, 26059, 668, 3226, 146664, 284904, 7480
Metagene 83	12	ABCC2, BAALC, BNIP3, CIDEB, CPS1, DLX1, EN1, GRIK2, LHX5, MAP2, SLC7A11, TRPM6	1244, 79870, 664, 27141, 1373, 1745, 2019, 2898, 64211, 4133, 23657, 140803
Metagene 84	5	AP3B2, GCLM, PDZD2, SLC2A12, TPPP	8120, 2730, 23037, 154091, 11076
Metagene 85	11	BARD1, BTBD8, CCNT1, ETV3, GAS2L3, P2RY1, TTC30A, UHMK1, ULBP3, WDR31, ZC3HAV1L	580, 284697, 904, 2117, 283431, 5028, 92104, 127933, 79465, 114987, 92092	mRNA 3'-end processing, regulation of mRNA 3'-end processing, negative regulation of mRNA 3'-end processing, negative regulation of mRNA processing	GO:0031124, GO:0031440, GO:0031441, GO:0050686
Metagene 86	11	BTC, F2RL1, FRK, HNF4G, HOXA6, IRAK1BP1, MBOAT1, PLA2G4A, PRKG2, SIX4, TEX9	685, 2150, 2444, 3174, 3203, 134728, 154141, 5321, 5593, 51804, 374618
Metagene 87	17	DLX5, DYNC1I1, FGF12, GABRA3, GNGT1, IGSF11, NMNAT3, PLCB1, RBM11, SLC44A5, SLC5A12, STK31, SYT1, THNSL1, VANGL2, WDR72, ZNF300	1749, 1780, 2257, 2556, 2792, 152404, 349565, 23236, 54033, 204962, 159963, 56164, 6857, 79896, 57216, 256764, 91975
Metagene 88	11	CYP4X1, EPHX2, GAD1, KCNS3, NDRG4, NDUFA4L2, NQO1, PPFIA4, SLC16A9, SLC7A8, XKR6	260293, 2053, 2571, 3790, 65009, 56901, 1728, 8497, 220963, 23428, 286046
Metagene 89	13	AMN, BCAM, C11orf53, CEL, CYP2W1, GSTA1, LDHD, NPAS1, OBSCN, OPLAH, PHACTR3, RAB26, SRPK3	81693, 4059, 341032, 1056, 54905, 2938, 197257, 4861, 84033, 26873, 116154, 25837, 26576
Metagene 90	11	ABCC3, AMT, CYP4Z1, HOXB3, HOXB5, KCNH4, KLHL3, PCP2, RGS6, SPTBN5, SULT1A1	8714, 275, 199974, 3213, 3215, 23415, 26249, 126006, 9628, 51332, 6817
Metagene 91	12	AZGP1, B3GALNT1, CRTAC1, DUSP2, ESM1, GDA, HAPLN1, HOXB8, LUZP2, SMAD6, SRD5A2, TFF2	563, 8706, 55118, 1844, 11082, 9615, 1404, 3218, 338645, 4091, 6716, 7032
Metagene 92	8	ASTN2, CHPT1, CLIC6, FREM1, GPC3, PAQR8, RPRM, ZNF491	23245, 56994, 54102, 158326, 2719, 85315, 56475, 126069
Metagene 93	15	ADCY1, AR, BSN, DCDC2, E2F5, FZD3, GPR27, HEY1, HTR1F, LGR5, PHOSPHO2, PLCH1, RDH10, SLC4A4, SOHLH2	107, 367, 8927, 51473, 1875, 7976, 2850, 23462, 3355, 8549, 493911, 23007, 157506, 8671, 54937
Metagene 94	10	ADRA2B, CXXC4, FOXN4, IRS4, KCNK10, KIAA0319, NR1I2, PROM1, SH3GL2, SLCO4C1	151, 80319, 121643, 8471, 54207, 9856, 8856, 8842, 6456, 353189
Metagene 95	15	ADRA1A, ATP13A4, CNTNAP5, CPB1, DDC, IRX2, LRP1B, LRRC3B, MYO3A, NDP, OPRK1, SLC27A6, TMEFF2, TTLL6, WIF1	148, 84239, 129684, 1360, 1644, 153572, 53353, 116135, 53904, 4693, 4986, 28965, 23671, 284076, 11197
Metagene 96	12	GABRA2, IL1RAPL1, ISL1, LRAT, LRRTM4, MUSK, PON3, SLITRK5, SPAG6, SULT4A1, TACR3, TDRD9	2555, 11141, 3670, 9227, 80059, 4593, 5446, 26050, 9576, 25830, 6870, 122402
Metagene 97	10	ARL9, CACNA2D3, DBN1, DPYSL4, GSTA4, HOXC9, MLLT11, SCN9A, TCP10L, VAX2	132946, 55799, 1627, 10570, 2941, 3225, 10962, 6335, 140290, 25806
Metagene 98	11	CDCA7L, CYP2S1, FAM89A, HOXC8, HOXD13, KCTD15, MAPK12, RPL39L, RYR1, SOX30, STC2	55536, 29785, 375061, 3224, 3239, 79047, 6300, 116832, 6261, 11063, 8614
Metagene 99	10	ADAM23, BDNF, CDH13, DLL1, IL1RL1, NPR3, PPARGC1A, SATB2, SHC4, TNFRSF10D	8745, 627, 1012, 28514, 9173, 4883, 10891, 23314, 399694, 8793
Metagene 100	18	ASB9, CACHD1, COL27A1, CSRP2, GJA1, GLI3, IL6R, KBTBD8, KLHL13, NFASC, PTPRG, ROBO1, SETBP1, SLCO3A1, SNCAIP, TSLP, TSPAN5, ZNF618	140462, 57685, 85301, 1466, 2697, 2737, 3570, 84541, 90293, 23114, 5793, 6091, 26040, 28232, 9627, 85480, 10098, 114991
Metagene 101	12	DMRTA1, PCDHB10, PCDHB12, PCDHB13, PLEKHH2, SESN3, SLC16A7, SLFN5, SPRY2, SSBP2, TNIK, ZNF462	63951, 56126, 56124, 56123, 130271, 143686, 9194, 162394, 10253, 23635, 23043, 58499
Metagene 102	12	ALCAM, ATP1B1, DNAH5, HOXA10, HOXA7, MAP9, PLA2R1, SPATA18, ZDHHC2, ZFP37, ZNF215, ZNF597	214, 481, 1767, 3206, 3204, 79884, 22925, 132671, 51201, 7539, 7762, 146434
Metagene 103	13	CAMK1D, DUSP6, GLDN, HOXC6, NAT1, RGS17, SEZ6L2, SIX1, SIX2, TMEM47, TRIB2, TRPV4, ZNF311	57118, 1848, 342035, 3223, 9, 26575, 26470, 6495, 10736, 83604, 28951, 59341, 282890
Metagene 104	18	BEST4, C1orf53, DYNLRB2, ETNK2, FSIP1, HOXA2, HOXA3, HOXA5, HOXD4, HOXD9, KCNK15, MDK, MPV17L, NMB, PROC, RPP25, TUBG2, ZNF334	266675, 388722, 83657, 55224, 161835, 3199, 3200, 3202, 3233, 3235, 60598, 4192, 255027, 4828, 5624, 54913, 27175, 55713	embryonic skeletal system morphogenesis, embryonic skeletal system development	GO:0048704, GO:0048706
Metagene 105	21	ADHFE1, ANKRD24, C8orf44, C9orf163, CAPN3, CATSPER3, CHRNA10, CRYGS, GNRH1, GPT, GUCA1B, HES5, HSF4, LRRC56, NAPSA, NOXA1, PCSK4, RHBDL1, SLC27A5, TNNI2, ZDHHC11	137872, 170961, 56260, 158055, 825, 347732, 57053, 1427, 2796, 2875, 2979, 388585, 3299, 115399, 9476, 10811, 54760, 9028, 10998, 7136, 79844
Metagene 106	9	ALDH8A1, C6orf163, CCT6B, COL9A2, KEL, ME3, SLC25A27, SLC5A9, ZNF404	64577, 206412, 10693, 1298, 3792, 10873, 9481, 200010, 342908
Metagene 107	13	AHRR, BTNL9, FHIT, ID2, ID4, LRRC49, NRXN3, PDE7B, RAB36, SCAMP5, SYT9, TPK1, ZMYND12	57491, 153579, 2272, 3398, 3400, 54839, 9369, 27115, 9609, 192683, 143425, 27010, 84217
Metagene 108	12	CYFIP2, FRAS1, FRMD3, KRBA2, RPS6KA6, SALL2, SATB1, SLAIN1, SPATA6, ZC3H12B, ZNF660, ZNF704	26999, 80144, 257019, 124751, 27330, 6297, 6304, 122060, 54558, 340554, 285349, 619279
Metagene 109	14	ADAM22, ARNT2, CA8, EDA, KCNH8, LIN7A, MAPT, PCDH19, PDE8B, PIP5K1B, PROX1, PRRT2, SMAD9, TRIM9	53616, 9915, 767, 1896, 131096, 8825, 4137, 57526, 8622, 8395, 5629, 112476, 4093, 114088
Metagene 110	17	ALK, BRSK2, CHST4, COL4A3, COL4A4, CRIP3, DPY19L2, FBXO15, GRM8, KATNAL2, PEG10, PKHD1L1, PRLR, PTPRT, SNTB1, ST8SIA5, ZNF483	238, 9024, 10164, 1285, 1286, 401262, 283417, 201456, 2918, 83473, 23089, 93035, 5618, 11122, 6641, 29906, 158399
Metagene 111	14	CHGA, CNNM1, CNTFR, CNTNAP2, COL22A1, KIF1A, OGDHL, PAK3, PHF21B, RAB6B, RBP4, SDK2, TUBB2B, UNC13A	1113, 26507, 1271, 26047, 169044, 547, 55753, 5063, 112885, 51560, 5950, 54549, 347733, 23025
Metagene 112	16	ADAM32, ATP6V1B1, ATP8A2, ECEL1, EFNB3, FAM90A1, GFRA3, METTL7B, PNMA3, RIMS3, RND2, SLC6A16, ST8SIA2, TRAM1L1, ULBP1, WDR17	203102, 525, 51761, 9427, 1949, 55138, 2676, 196410, 29944, 9783, 8153, 28968, 8128, 133022, 80329, 116966
Metagene 113	12	ARMCX1, BMPER, BRSK1, CHST10, DNAJC12, GPX7, GREB1, MOV10L1, SLITRK4, SV2A, TRO, YPEL4	51309, 168667, 84446, 9486, 56521, 2882, 9687, 54456, 139065, 9900, 7216, 219539
Metagene 114	12	CYP19A1, DZIP1, FBXL2, FBXO17, GAP43, GPR161, NUDT11, PLTP, SLC26A10, SMO, TEAD2, UCHL1	1588, 22873, 25827, 115290, 2596, 23432, 55190, 5360, 65012, 6608, 8463, 7345
Metagene 115	13	AGPAT4, CPE, ETV5, EYA4, FAM43A, GPM6B, NUAK1, OAT, OSBPL6, PLAGL1, RBMS3, RBP1, RGMA	56895, 1363, 2119, 2070, 131583, 2824, 9891, 4942, 114880, 5325, 27303, 5947, 56963
Metagene 116	10	ADAMTS15, ARSJ, CPNE8, HAS2, IRAK3, KITLG, NTRK2, PAPLN, PGM2L1, SNCA	170689, 79642, 144402, 3037, 11213, 4254, 4915, 89932, 283209, 6622
Metagene 117	9	FMO3, IL33, KLF12, LIFR, PELI2, PRDM8, RAB30, RARB, TMTC1	2328, 90865, 11278, 3977, 57161, 56978, 27314, 5915, 83857
Metagene 118	12	CDYL2, CP, EGFL6, GCNT2, KCND3, KY, NFIA, PDE4D, SLC40A1, TLR5, TNFSF11, TSHZ2	124359, 1356, 25975, 2651, 3752, 339855, 4774, 5144, 30061, 7100, 8600, 128553
Metagene 119	12	AASS, ALDH7A1, ARMCX2, C3orf14, CADPS2, DDO, DGKG, FAM50B, GSPT2, LDOC1, LXN, SLFN12	10157, 501, 9823, 57415, 93664, 8528, 1608, 26240, 23708, 23641, 56925, 55106
Metagene 120	14	AKAP7, CMBL, FCGBP, GABBR1, HOXA11, HOXB2, LARP6, LGR6, LONRF3, NXF3, PRKCA, RAB34, RIPK3, SELENBP1	9465, 134147, 8857, 2550, 3207, 3212, 55323, 59352, 79836, 56000, 5578, 83871, 11035, 8991
Metagene 121	10	C8G, CD320, CLYBL, COL9A3, CYP2E1, FAM24B, GCHFR, ITIH4, THEM4, UCN	733, 51293, 171425, 1299, 1571, 196792, 2644, 3700, 117145, 7349
Metagene 122	10	GAMT, GPR35, HPX, LFNG, NPDC1, SCGB3A1, SERPIND1, SLC25A34, TFF3, VWCE	2593, 2859, 3263, 3955, 56654, 92304, 3053, 284723, 7033, 220001
Metagene 123	11	APCDD1, ARHGAP6, ATOH8, BMP5, CXCL14, FABP4, ID3, IGFBP2, LRRC18, NRG2, PROK1	147495, 395, 84913, 653, 9547, 2167, 3399, 3485, 474354, 9542, 84432
Metagene 124	10	BMP4, DACH1, GRIK3, HHIP, KIT, NAP1L5, NME5, NTF3, ROBO2, ZFP2	652, 1602, 2899, 64399, 3815, 266812, 8382, 4908, 6092, 80108
Metagene 125	11	CADM1, CRYM, DLG2, DNALI1, FGF9, HSPA2, LONRF2, MAPK4, RGS7BP, SEMA3E, VIP	23705, 1428, 1740, 7802, 2254, 3306, 164832, 5596, 401190, 9723, 7432
Metagene 126	9	ADAMTS17, CYP2U1, KCNN2, MPDZ, NBEA, PHACTR1, PHYHIPL, STMN2, WASF3	170691, 113612, 3781, 8777, 26960, 221692, 84457, 11075, 10810
Metagene 127	15	ANKS1B, ARHGAP28, CAND2, CHL1, GADD45G, KBTBD11, KHDRBS3, NLGN1, PITX2, RHBDL3, SLC4A8, SPTBN4, STXBP6, TMEM98, TUB	56899, 79822, 23066, 10752, 10912, 9920, 10656, 22871, 5308, 162494, 9498, 57731, 29091, 26022, 7275
Metagene 128	12	CD36, CRISPLD1, EPHA5, KCNK2, NELL2, NRCAM, PCDH9, PCDHB3, PCDHB4, SERPINI1, SLCO5A1, STK33	948, 83690, 2044, 3776, 4753, 4897, 5101, 56132, 56131, 5274, 81796, 65975
Metagene 129	7	CAP2, GRIA3, L1TD1, PCSK1, PROS1, SCG2, SCG5	10486, 2892, 54596, 5122, 5627, 7857, 6447
Metagene 130	13	B4GALNT1, CCDC102A, CERK, DTX1, EIF5A2, EVC, KCNIP3, LRIG1, MDGA1, PCOLCE2, SEMA3A, STXBP1, UBE2E2	2583, 92922, 64781, 1840, 56648, 2121, 30818, 26018, 266727, 26577, 10371, 6812, 7325
Metagene 131	11	ALDH2, CREB5, HS3ST3B1, KLHL5, MAF, PLSCR4, RAB32, RNF175, SGTB, TRPS1, WNT5B	217, 9586, 9953, 51088, 4094, 57088, 10981, 285533, 54557, 7227, 81029
Metagene 132	12	ALDH1A1, CCND2, CFI, DNASE1L3, ELMO1, KCTD12, LRRK2, SPTA1, ST6GAL1, SUCNR1, TOX, ZNF804A	216, 894, 3426, 1776, 9844, 115207, 120892, 6708, 6480, 56670, 9760, 91752
Metagene 133	5	ANKRD44, CLIC2, IL18R1, PLXDC2, PLXNC1	91526, 1193, 8809, 84898, 10154
Metagene 134	13	ADAM28, CD1A, CD1C, CD1E, CFH, CX3CR1, CYP7B1, FCER1A, GIMAP2, IL7, MITF, PTAFR, SLC9A9	10863, 909, 911, 913, 3075, 1524, 9420, 2205, 26157, 3574, 4286, 5724, 285195	antigen processing and presentation of lipid antigen via MHC class Ib, antigen processing and presentation, endogenous lipid antigen via MHC class Ib, antigen processing and presentation, exogenous lipid antigen via MHC class Ib, antigen processing and presentation via MHC class Ib, antigen processing and presentation of endogenous antigen, positive regulation of T cell mediated cytotoxicity, reg…	GO:0048003, GO:0048006, GO:0048007, GO:0002475, GO:0019883, GO:0001916, GO:0001914, GO:0019884, GO:0001913, GO:0002711, GO:0031341, GO:0001910, GO:0002705, GO:0001909, GO:0001906, GO:0002703, GO:0002697, GO:0002252, GO:0002684, GO:0002682, GO:0002376
Metagene 135	7	CD40, GMPR, LGALS9, LYPD1, TFPI, TLR4, ZNF671	958, 2766, 3965, 116372, 7035, 7099, 79891
Metagene 136	7	ACACB, DAPK2, HAGHL, KLRF1, ROBO3, TIMP4, TMEM37	32, 23604, 84264, 51348, 64221, 7079, 140738
Metagene 137	15	ACHE, CCR10, CFD, CPA5, LTC4S, MAP1LC3A, METRN, NRGN, OXER1, PDE6B, PNPLA7, PTGER1, RASIP1, RDH5, SMARCD3	43, 2826, 1675, 93979, 4056, 84557, 79006, 4900, 165140, 5158, 375775, 5731, 54922, 5959, 6604
Metagene 138	10	ALAS2, ARC, CLEC4F, COLEC11, CPLX1, EMID1, HBB, INSC, MSX1, MYOM2	212, 23237, 165530, 78989, 10815, 129080, 3043, 387755, 4487, 9172
Metagene 139	11	ABCA8, ABCG2, ANGPT2, ASPA, CCDC85A, EDNRB, LAMC3, NOSTRIN, PDGFD, SLIT3, TMEM132E	10351, 9429, 285, 443, 114800, 1910, 10319, 115677, 80310, 6586, 124842
Metagene 140	7	C3orf18, GFRA1, MAP6, PKNOX2, PLA2G2A, PRKD1, TSPAN7	51161, 2674, 4135, 63876, 5320, 5587, 7102
Metagene 141	11	AXIN2, CGNL1, LMO3, MYH3, PDZD4, PHKG1, RGN, RYR3, SH3BGR, SORBS2, TACR2	8313, 84952, 55885, 4621, 57595, 5260, 9104, 6263, 6450, 8470, 6865
Metagene 142	14	CLC, FOXP2, GNAL, HLF, KCNH2, NPTX1, PCDH10, PRPH, REEP1, RELN, RNF150, SLITRK3, TCEAL2, THBS4	1178, 93986, 2774, 3131, 3757, 4884, 57575, 5630, 65055, 5649, 57484, 22865, 140597, 7060	postsynaptic density organization, postsynaptic specialization organization	GO:0097106, GO:0099084
Metagene 143	14	ADAMTS18, CYP46A1, DIRAS3, EML1, FZD7, GHR, GPC4, LPL, MYOZ3, NCALD, NTNG1, PURG, SNAP25, TRPC3	170692, 10858, 9077, 2009, 8324, 2690, 2239, 4023, 91977, 83988, 22854, 29942, 6616, 7222
Metagene 144	9	BCHE, BVES, DSEL, DTNA, ELOVL2, LRCH2, SGCE, TRPC1, ZFHX4	590, 11149, 92126, 1837, 54898, 57631, 8910, 7220, 79776
Metagene 145	13	ANTXR2, CCDC102B, CHN1, CHST1, ENPEP, EPDR1, GULP1, HEYL, MMP16, PRICKLE2, ROR1, SDC2, STARD13	118429, 79839, 1123, 8534, 2028, 54749, 51454, 26508, 4325, 166336, 4919, 6383, 90627
Metagene 146	14	ATP8B2, BACH2, CYP1B1, DPYSL3, FLRT2, KLF9, LOXL3, NAV3, PCSK5, PI15, PRICKLE1, SERPINE2, SLC16A2, SRPX	57198, 60468, 1545, 1809, 23768, 687, 84695, 89795, 5125, 51050, 144165, 5270, 6567, 8406
Metagene 147	11	ADPRH, ANKRD29, BIN1, DOCK11, FKBP5, JAZF1, NINJ2, PARVB, PLEKHO1, SLC43A3, ST3GAL6	141, 147463, 274, 139818, 2289, 221895, 4815, 29780, 51177, 29015, 10402
Metagene 148	8	APBB1IP, CPVL, DAB2, EMILIN2, MAFB, PLA2G4C, PLCL2, RENBP	54518, 54504, 1601, 84034, 9935, 8605, 23228, 5973
Metagene 149	5	IQGAP2, KCNJ5, P2RX7, PDE4B, TM6SF1	10788, 3762, 5027, 5142, 53346
Metagene 150	10	CD200R1, CD4, DOCK10, FGL2, GPR132, GPRIN3, IL7R, P2RY13, RGS18, TNFSF8	131450, 920, 55619, 10875, 29933, 285513, 3575, 53829, 64407, 944
Metagene 151	8	ARHGAP25, FGD2, LPXN, P2RY12, PLD4, RAC2, TMEM156, VAV1	9938, 221472, 9404, 64805, 122618, 5880, 80008, 7409
Metagene 152	8	CACNA2D4, GMFG, GPSM3, HCLS1, HHEX, LSP1, PLCB2, SNAI3	93589, 9535, 63940, 3059, 3087, 4046, 5330, 333929
Metagene 153	10	ARHGAP4, ATP2A3, CDC42EP2, CYP27A1, ECHDC3, HAAO, PDE1B, SERPINA5, SERPINF2, TMOD1	393, 489, 10435, 1593, 79746, 23498, 5153, 5104, 5345, 7111
Metagene 154	5	ALPL, AVPR2, ICAM2, RASD1, RASL11A	249, 554, 3384, 51655, 387496
Metagene 155	12	AGT, CAPN11, COX4I2, CYGB, FGD5, GABRD, HRC, INHBB, LINGO1, MYOZ1, NPTX2, TMEM88	183, 11131, 84701, 114757, 152273, 2563, 3270, 3625, 84894, 58529, 4885, 92162
Metagene 156	7	C1QTNF7, FRZB, GNG7, ITGA10, NR2F1, RGS5, WFDC1	114905, 2487, 2788, 8515, 7025, 8490, 58189
Metagene 157	12	ADH1B, AFF3, ATP1A2, CACNA1C, CACNA1H, KCNK3, MYOM1, NOVA1, PYGM, RERG, SORCS1, ZBTB16	125, 3899, 477, 775, 8912, 3777, 8736, 4857, 5837, 85004, 114815, 7704
Metagene 158	18	ASB5, CASQ2, CILP, KCNB1, LRFN5, LRRC2, NCAM1, OGN, PCP4, PLP1, PSD, RBPMS2, RYR2, SCN7A, SCRG1, SORBS1, VIT, XPNPEP2	140458, 845, 8483, 3745, 145581, 79442, 4684, 4969, 5121, 5354, 5662, 348093, 6262, 6332, 11341, 10580, 5212, 7512
Metagene 159	20	ACOX2, AOX1, ARHGAP20, CADM3, CDO1, CLIP3, CNTN1, DDIT4L, DIXDC1, FAIM2, FXYD6, IGF1, LGI2, MEOX2, MKX, PRSS35, PRUNE2, RBM24, SFRP1, SLIT2	8309, 316, 57569, 57863, 1036, 25999, 1272, 115265, 85458, 23017, 53826, 3479, 55203, 4223, 283078, 167681, 158471, 221662, 6422, 9353
Metagene 160	16	CLSTN2, DAAM2, DOK6, EDIL3, ENTPD1, EPHA3, LEF1, MAP1A, MAP1B, PCDH18, PDE3A, PID1, PTPRD, SAMD14, SYT11, UNC5C	64084, 23500, 220164, 10085, 953, 2042, 51176, 4130, 4131, 54510, 5139, 55022, 5789, 201191, 23208, 8633	regulation of organelle organization	GO:0033043
Metagene 161	8	ATP10A, BNC2, CALD1, COLEC12, GPC6, PALLD, PDGFC, TGFB3	57194, 54796, 800, 81035, 10082, 23022, 56034, 7043
Metagene 162	15	CXCL12, CYBRD1, F13A1, FMO2, GNG2, GYPC, HSD11B1, MRAS, PAPSS2, RASA3, RECK, RSPO3, STK32B, VCAM1, ZEB2	6387, 79901, 2162, 2327, 54331, 2995, 3290, 22808, 9060, 22821, 8434, 84870, 55351, 7412, 9839
Metagene 163	12	APOE, FAM20A, IGSF21, LY96, MPP1, RNASE1, RNASE2, SDS, SERPING1, SLC2A5, TMEM176A, TNFRSF8	348, 54757, 84966, 23643, 4354, 6035, 6036, 10993, 710, 6518, 55365, 943
Metagene 164	34	AIF1, C1QA, C1QB, C1QC, CCR1, CD14, CD163, CD209, CD33, CMKLR1, CSF1R, FCER1G, FOLR2, GPR34, HAVCR2, LILRB4, LILRB5, LRRC25, LY86, MS4A4A, MS4A6A, MSR1, PILRA, RNASE6, SIGLEC1, SIGLEC7, SIGLEC9, SLAMF8, SLC7A7, SLCO2B1, TBXAS1, TREM2, TYROBP, VSIG4	199, 712, 713, 714, 1230, 929, 9332, 30835, 945, 1240, 1436, 2207, 2350, 2857, 84868, 11006, 10990, 126364, 9450, 51338, 64231, 4481, 29992, 6039, 6614, 27036, 27180, 56833, 9056, 11309, 6916, 54209, 7305, 11326	negative regulation of monocyte activation, macrophage fusion, regulation of macrophage fusion, positive regulation of macrophage fusion, immune response-inhibiting signal transduction, macrophage colony-stimulating factor signaling pathway, microglial cell proliferation, microglial cell activation involved in immune response, macrophage activation involved in immune response, synapse pruning, ce…	GO:0150102, GO:0034238, GO:0034239, GO:0034241, GO:0002765, GO:0038145, GO:0061518, GO:0002282, GO:0002281, GO:0098883, GO:0150146, GO:0045672, GO:0010758, GO:0006958, GO:1905523, GO:0090025, GO:1905521, GO:0032691, GO:0001774, GO:0002269, GO:0032703, GO:0048246, GO:0006956, GO:0061900, GO:0002455, GO:1905517, GO:0030316, GO:0045670, GO:0042116, GO:0032720, GO:0150076, GO:1903556, GO:0032945, GO:…
Metagene 165	25	AOAH, BIN2, BTK, CD53, CD84, CD86, DOCK2, EVI2A, GPR65, IGSF6, IL10RA, IL2RA, ITGB2, LCP2, LYZ, MNDA, NCKAP1L, PIK3R5, PLEK, RGS1, SAMSN1, SIGLEC10, SLA, SRGN, TLR8	313, 51411, 695, 963, 8832, 942, 1794, 2123, 8477, 10261, 3587, 3559, 3689, 3937, 4069, 4332, 3071, 23533, 5341, 5996, 64092, 89790, 6503, 5552, 51311	negative regulation of lymphocyte activation, negative regulation of leukocyte activation, negative regulation of cell activation, regulation of cell activation, immune response, leukocyte activation, cell activation, immune system process, response to external stimulus, regulation of response to stimulus, response to stimulus	GO:0051250, GO:0002695, GO:0050866, GO:0050865, GO:0006955, GO:0045321, GO:0001775, GO:0002376, GO:0009605, GO:0048583, GO:0050896
Metagene 166	16	ADAMDEC1, ARHGAP9, CD28, CD37, CD48, IKZF1, IL21R, IRF8, PTPN22, PTPN7, RCSD1, RHOH, RUNX3, SPN, TAGAP, TNFRSF9	27299, 64333, 940, 951, 962, 10320, 50615, 3394, 26191, 5778, 92241, 399, 864, 6693, 117289, 3604	lymphocyte differentiation, mononuclear cell differentiation, leukocyte differentiation, lymphocyte activation, leukocyte activation, cell activation	GO:0030098, GO:1903131, GO:0002521, GO:0046649, GO:0045321, GO:0001775
Metagene 167	14	CD52, CLEC10A, CORO1A, EBI3, GPR55, KLRB1, LTA, LTB, MAP4K1, PARP15, PTPRCAP, RAB37, TBC1D10C, TSPAN32	1043, 10462, 11151, 10148, 9290, 3820, 4049, 4050, 11184, 165631, 5790, 326624, 374403, 10077
Metagene 168	10	ARHGAP15, ASGR2, CCL23, CD72, CXCR4, HAMP, MFNG, PDE6G, SPOCK2, TNFRSF4	55843, 433, 6368, 971, 7852, 57817, 4242, 5148, 9806, 7293
Metagene 169	15	CD1D, CFP, ENPP2, FCN1, GFRA2, GHRL, GIMAP4, GIMAP6, GIMAP7, GIMAP8, KLRG1, PREX1, PTGER2, RASGRP2, RBP5	912, 5199, 5168, 2219, 2675, 51738, 55303, 474344, 168537, 155038, 10219, 57580, 5732, 10235, 83758
Metagene 170	11	CD93, CETP, CYTL1, DYSF, EGFLAM, FCN3, GPR4, KCNK17, NES, REM1, STC1	22918, 1071, 54360, 8291, 133584, 8547, 2828, 89822, 10763, 28954, 6781
Metagene 171	24	ADCY4, APOLD1, C3orf36, CCDC3, CLDN5, CLEC3B, CYYR1, EBF1, EMCN, FAM107A, FHL5, GJA4, GNG11, LDB2, LGI4, LHX6, MEF2C, MMRN1, NOS3, RAMP3, SLCO2A1, SOX17, SPRY1, ST6GALNAC3	196883, 81575, 80111, 83643, 7122, 7123, 116159, 1879, 51705, 11170, 9457, 2701, 2791, 9079, 163175, 26468, 4208, 22915, 4846, 10268, 6578, 64321, 10252, 256435
Metagene 172	10	ADCYAP1, FAM124B, FOXF1, JAM2, NTRK3, OLFM1, PPP1R14A, SPARCL1, TMEM100, TSPAN18	116, 79843, 2294, 58494, 4916, 10439, 94274, 8404, 55273, 90139
Metagene 173	12	ABI3BP, AOC3, BHMT2, C7, CTSG, FILIP1, HDC, PDE1A, PGM5, POPDC2, RASL12, SYNPO2	25890, 8639, 23743, 730, 1511, 27145, 3067, 5136, 5239, 64091, 51285, 171024
Metagene 174	20	ACTC1, ACTG2, AGTR1, CHRDL2, CNN1, CRYAB, DACT3, DES, FHL1, FLNC, HAND2, HSD17B6, HSPB6, HSPB7, KCNMB1, LMOD1, MYH11, P2RX1, PLN, SGCA	70, 72, 185, 25884, 1264, 1410, 147906, 1674, 2273, 2318, 9464, 8630, 126393, 27129, 3779, 25802, 4629, 5023, 5350, 6442	myofibril assembly, striated muscle cell development, actomyosin structure organization, muscle contraction, muscle system process, regulation of system process, muscle structure development, blood circulation, system process	GO:0030239, GO:0055002, GO:0031032, GO:0006936, GO:0003012, GO:0044057, GO:0061061, GO:0008015, GO:0003008
Metagene 175	10	AMPH, CPA3, KCNJ8, MSRB3, MYLK, PDLIM3, PDZRN3, PTGFR, SPON1, TCEAL7	273, 1359, 3764, 253827, 4638, 27295, 23024, 5737, 10418, 56849
Metagene 176	20	ANGPTL2, CD248, COL15A1, DACT1, DDR2, ECM2, EDNRA, FILIP1L, GEM, GLI2, IGFBP5, LAMA2, LRRC32, MOXD1, NID2, OLFML1, PDGFRA, SGIP1, TSHZ3, ZNF521	23452, 57124, 1306, 51339, 4921, 1842, 1909, 11259, 2669, 2736, 3488, 3908, 2615, 26002, 22795, 283298, 5156, 84251, 57616, 25925
Metagene 177	19	COL12A1, COL3A1, COL5A1, COL5A2, COL6A3, CTHRC1, FAP, FBN1, FMOD, GLT8D2, KIAA1755, MXRA5, OLFML2B, POSTN, PRRX1, SULF1, TNFSF4, TWIST1, VCAN	1303, 1281, 1289, 1290, 1293, 115908, 2191, 2200, 2331, 83468, 85449, 25878, 25903, 10631, 5396, 23213, 7292, 7291, 1462	collagen fibril organization, extracellular matrix organization, extracellular structure organization, external encapsulating structure organization, sensory organ morphogenesis, embryonic morphogenesis, skeletal system development, embryo development	GO:0030199, GO:0030198, GO:0043062, GO:0045229, GO:0090596, GO:0048598, GO:0001501, GO:0009790
Metagene 178	14	ALDH1L2, CCDC80, COL6A1, COL6A2, COPZ2, GFPT2, HS3ST3A1, LOX, MSC, PRR16, RGS2, ROR2, THBS1, TNFAIP6	160428, 151887, 1291, 1292, 51226, 9945, 9955, 4015, 9242, 51334, 5997, 4920, 7057, 7130
Metagene 179	15	C1R, C1S, CCL2, EFEMP1, EMP3, IFITM2, IL10, IL6, MMP9, NNMT, PTGIR, PTGS1, RAB3IL1, RAMP1, SLC2A3	715, 716, 6347, 2202, 2014, 10581, 3586, 3569, 4318, 4837, 5739, 5742, 5866, 10267, 6515
Metagene 180	16	ALOX5AP, CD300C, CLEC4E, FCGR2B, FPR1, GPR84, HK3, ITGAM, LILRA2, LILRA5, MARCO, NLRP3, OSCAR, OSM, SLC11A1, VMO1	241, 10871, 26253, 2213, 2357, 53831, 3101, 3684, 11027, 353514, 8685, 114548, 126014, 5008, 6556, 284013	regulation of acute inflammatory response, acute inflammatory response, cell activation involved in immune response, leukocyte activation involved in immune response, innate immune response, inflammatory response, defense response to other organism, defense response, immune response, immune system process	GO:0002673, GO:0002526, GO:0002263, GO:0002366, GO:0045087, GO:0006954, GO:0098542, GO:0006952, GO:0006955, GO:0002376
Metagene 181	23	ABI3, C1orf162, CD300LF, CLEC4A, CST7, DOK2, GNGT2, HCK, HCST, LAPTM5, LAT2, LST1, MYO1F, MYO1G, NLRC4, PARVG, PIK3CD, PRAM1, RASSF4, SPI1, TNFRSF1B, TRPV2, WAS	51225, 128346, 146722, 50856, 8530, 9046, 2793, 3055, 10870, 7805, 7462, 7940, 4542, 64005, 58484, 64098, 5293, 84106, 83937, 6688, 7133, 51393, 7454	defense response to tumor cell, response to tumor cell, leukocyte degranulation, myeloid leukocyte mediated immunity, immune response-activating cell surface receptor signaling pathway, immune response-activating signal transduction, immune response-regulating cell surface receptor signaling pathway, activation of immune response, myeloid leukocyte activation, exocytosis, immune response-regulati…	GO:0002357, GO:0002347, GO:0043299, GO:0002444, GO:0002429, GO:0002757, GO:0002768, GO:0002253, GO:0002274, GO:0006887, GO:0002764, GO:0002443, GO:0050776, GO:0050778, GO:0002252, GO:0045321, GO:0001775, GO:0002682, GO:0051649, GO:0006955, GO:0002376
Metagene 182	11	C2, CD74, CIITA, HLA-DMA, HLA-DOA, HLA-DPA1, HLA-DPB1, HLA-DQA1, HLA-DQB1, HLA-DRA, HLA-DRB1	717, 972, 4261, 3108, 3111, 3113, 3115, 3117, 3119, 3122, 3123	myeloid dendritic cell antigen processing and presentation, antigen processing and presentation of endogenous peptide antigen via MHC class II, MHC protein complex assembly, MHC class II protein complex assembly, peptide antigen assembly with MHC protein complex, peptide antigen assembly with MHC class II protein complex, antigen processing and presentation of exogenous peptide antigen via MHC cl…	GO:0002469, GO:0002491, GO:0002396, GO:0002399, GO:0002501, GO:0002503, GO:0019886, GO:0045657, GO:0002495, GO:0002478, GO:0002504, GO:0032829, GO:0032831, GO:0019884, GO:0002381, GO:0048002, GO:0043382, GO:0043379, GO:0043380, GO:0090713, GO:0090715, GO:0002361, GO:0002483, GO:0046598, GO:0075294, GO:0045591, GO:0002377, GO:1903902, GO:0019883, GO:0002468, GO:0019882, GO:0016064, GO:0019724, GO:…
Metagene 183	34	CD247, CD2, CD3E, CD3G, CD5, CD6, CTLA4, CXCL13, CXCR3, CXCR6, EOMES, FOXP3, GZMK, GZMM, ICOS, IL2RB, ITGAL, ITK, LCK, P2RY10, PDCD1, PYHIN1, SAMD3, SH2D1A, SIRPG, SIT1, SLA2, SLAMF1, SLAMF6, SP140, TRAF3IP3, TRAT1, UBASH3A, ZAP70	919, 914, 916, 917, 921, 923, 1493, 10563, 2833, 10663, 8320, 50943, 3003, 3004, 29851, 3560, 3683, 3702, 3932, 27334, 5133, 149628, 154075, 4068, 55423, 27240, 84174, 6504, 114836, 11262, 80342, 50852, 53347, 7535	positive regulation of T cell tolerance induction, positive regulation of T cell anergy, positive regulation of lymphocyte anergy, T cell tolerance induction, positive thymic T cell selection, regulation of T cell receptor signaling pathway, negative regulation of T cell receptor signaling pathway, regulation of tolerance induction, tolerance induction, positive T cell selection, T cell receptor …	GO:0002666, GO:0002669, GO:0002913, GO:0002517, GO:0045059, GO:0050856, GO:0050860, GO:0002643, GO:0002507, GO:0043368, GO:0050852, GO:0045061, GO:0050850, GO:0050854, GO:0045058, GO:0050851, GO:0031295, GO:0031294, GO:0050848, GO:0002429, GO:0002757, GO:0033077, GO:0002768, GO:0042102, GO:0046632, GO:0002253, GO:0046631, GO:0030217, GO:0042110, GO:0050870, GO:0032609, GO:0032649, GO:0019722, GO:…
Metagene 184	15	BTLA, CD27, CD79A, FCRL3, GPR18, IRF4, KLHL6, LAX1, LY9, PIM2, PLA2G2D, POU2AF1, SIGLEC8, TNFRSF17, ZBTB32	151888, 939, 973, 115352, 2841, 3662, 89857, 54900, 4063, 11040, 26279, 5450, 27181, 608, 27033	B cell differentiation, alpha-beta T cell differentiation, B cell activation, lymphocyte differentiation, immune response-regulating cell surface receptor signaling pathway, mononuclear cell differentiation, T cell differentiation, immune response-regulating signaling pathway, adaptive immune response, leukocyte differentiation, lymphocyte activation, hemopoiesis, hematopoietic or lymphoid organ …	GO:0030183, GO:0046632, GO:0042113, GO:0030098, GO:0002768, GO:1903131, GO:0030217, GO:0002764, GO:0002250, GO:0002521, GO:0046649, GO:0030097, GO:0048534, GO:0002520, GO:0045321, GO:0050776, GO:0001775, GO:0006955, GO:0002682, GO:0002376
Metagene 185	18	AMPD1, BLK, CCL19, CD19, CD22, CD79B, CR2, FCER2, FCRL2, IL5RA, LTF, MS4A1, PNOC, SPIB, TLR10, TNFRSF13B, TREML1, VPREB3	270, 640, 6363, 930, 933, 974, 1380, 2208, 79368, 3568, 4057, 931, 5368, 6689, 81793, 23495, 340205, 29802	regulation of B cell receptor signaling pathway, B cell receptor signaling pathway, B cell proliferation, B cell differentiation, B cell activation, regulation of B cell activation, antigen receptor-mediated signaling pathway, immune response-activating cell surface receptor signaling pathway, immune response-activating signal transduction, immune response-regulating cell surface receptor signali…	GO:0050855, GO:0050853, GO:0042100, GO:0030183, GO:0042113, GO:0050864, GO:0050851, GO:0002429, GO:0002757, GO:0002768, GO:0046651, GO:0002764, GO:0032943, GO:0070661, GO:0002253, GO:0050778, GO:0050776, GO:1903131, GO:0002521, GO:0030097, GO:0046649, GO:0048534, GO:0002520, GO:0006955, GO:0045321, GO:0002684, GO:0001775, GO:0002682, GO:0002376
Metagene 186	7	CD300LG, CYSLTR1, EPB41L3, ITM2A, PI16, PLA1A, TIMD4	146894, 10800, 23136, 9452, 221476, 51365, 91937
Metagene 187	10	ABCB1, ITGA8, ITGA9, MEOX1, PDK4, SCARA5, SELE, SELP, ZBTB46, ZNF366	5243, 8516, 3680, 4222, 5166, 286133, 6401, 6403, 140685, 167465
Metagene 188	6	ADAMTS1, CD200, DENND2A, DLC1, MS4A2, RFTN2	9510, 4345, 27147, 10395, 2206, 130132
Metagene 189	15	ADRA2A, CH25H, COL14A1, ELN, F10, FXYD1, GLI1, HTR2B, INMT, LSAMP, PALM, PLAC9, TCF21, TMEM119, VIPR2	150, 9023, 7373, 2006, 2159, 5348, 2735, 3357, 11185, 4045, 5064, 219348, 6943, 338773, 7434
Metagene 190	14	ADAM33, COX7A1, CPXM2, FBLN5, GSTM5, MFAP4, MGP, NRXN2, PHYHIP, PODN, PRELP, PTGDS, PTGIS, SMOC2	80332, 1346, 119587, 10516, 2949, 4239, 4256, 9379, 9796, 127435, 5549, 5730, 5740, 64094
Metagene 191	9	CCL21, EMILIN1, HIC1, JPH2, LMCD1, MYL9, TAGLN, TGFB1I1, TPM2	6366, 11117, 3090, 57158, 29995, 10398, 6876, 7041, 7169
Metagene 192	20	ADAMTS16, AEBP1, CDH11, CPXM1, CRISPLD2, CSMD2, CTSK, DCN, DKK2, GAS7, HEPH, ITGA11, LUM, MMP2, NOX4, SGCD, SLC24A3, ST6GALNAC5, THY1, WNT2	170690, 165, 1009, 56265, 83716, 114784, 1513, 1634, 27123, 8522, 9843, 22801, 4060, 4313, 50507, 6444, 57419, 81849, 7070, 7472
Metagene 193	9	ADAMTS6, COL13A1, DKK3, FGF1, GAS6, MN1, MYADM, SYDE1, TMEM158	11174, 1305, 27122, 2246, 2621, 4330, 91663, 85360, 25907
Metagene 194	13	ADAM19, ANPEP, DPP4, GLIPR1, GPR176, GPR68, ITGA5, PDPN, STX2, SULF2, TDO2, TGFBI, TNC	8728, 290, 1803, 11010, 11245, 8111, 3678, 10630, 2054, 55959, 6999, 7045, 3371
Metagene 195	10	AQP9, CHI3L2, CLEC5A, OLR1, P2RY6, RAB31, RGS10, SIRPA, SIRPB1, TGM2	366, 1117, 23601, 4973, 5031, 11031, 6001, 140885, 10326, 7052	regulation of phagocytosis, phagocytosis	GO:0050764, GO:0006909
Metagene 196	18	ACP5, BCL2A1, CCL13, CCL18, CCL8, CD70, CD80, CLEC4D, CLEC7A, ICAM1, IL27RA, IL32, MMP25, NCF2, PLA2G7, SERPINA1, SERPINB9, VNN1	54, 597, 6357, 6362, 6355, 970, 941, 338339, 64581, 3383, 9466, 9235, 64386, 4688, 7941, 5265, 5272, 8876	monocyte chemotaxis, lymphocyte migration, mononuclear cell migration, positive regulation of leukocyte activation, T cell activation, immune effector process, innate immune response, defense response to other organism, inflammatory response, positive regulation of immune system process, defense response, biological process involved in interspecies interaction between organisms, response to other…	GO:0002548, GO:0072676, GO:0071674, GO:0002696, GO:0042110, GO:0002252, GO:0045087, GO:0098542, GO:0006954, GO:0002684, GO:0006952, GO:0044419, GO:0051707, GO:0043207, GO:0009607, GO:0006955, GO:0002682, GO:0002376, GO:0006950, GO:0050896
Metagene 197	13	CD38, CXCL10, CXCL11, CXCL9, GBP5, HAPLN3, IL12RB1, SLC15A3, SOCS1, STAT4, STX11, TNFSF13B, ZBP1	952, 3627, 6373, 4283, 115362, 145864, 3594, 51296, 8651, 6775, 8676, 10673, 81030	positive regulation of release of sequestered calcium ion into cytosol, positive regulation of calcium ion transport into cytosol, positive regulation of calcium ion transmembrane transport, cytokine-mediated signaling pathway, cellular response to cytokine stimulus, response to cytokine, regulation of immune response, positive regulation of immune system process, defense response to other organi…	GO:0051281, GO:0010524, GO:1904427, GO:0019221, GO:0071345, GO:0034097, GO:0050776, GO:0002684, GO:0098542, GO:0006955, GO:0051707, GO:0043207, GO:0009607, GO:0002682, GO:0044419, GO:0006952, GO:0010033, GO:0002376
Metagene 198	18	CCL5, CD7, CD8A, FASLG, GFI1, GNLY, GZMA, GZMB, GZMH, IL18RAP, KLRC3, KLRD1, LAG3, MCOLN2, MYO7A, NKG7, PRF1, ZNF683	6352, 924, 925, 356, 2672, 10578, 3001, 3002, 2999, 8807, 3823, 3824, 3902, 255231, 4647, 4818, 5551, 257101	granzyme-mediated programmed cell death signaling pathway, cytolysis, positive regulation of natural killer cell mediated immunity, positive regulation of natural killer cell mediated cytotoxicity, natural killer cell mediated cytotoxicity, natural killer cell mediated immunity, regulation of natural killer cell mediated cytotoxicity, regulation of natural killer cell mediated immunity, positive …	GO:0140507, GO:0019835, GO:0002717, GO:0045954, GO:0042267, GO:0002228, GO:0042269, GO:0002715, GO:0031343, GO:0001909, GO:0001906, GO:0045089, GO:0031341, GO:0002449, GO:0002443, GO:0002250, GO:0002252, GO:0045087, GO:0098542, GO:0051707, GO:0043207, GO:0006955, GO:0009607, GO:0044419, GO:0006952, GO:0002376, GO:0009605
Metagene 199	6	CD69, HLA-DOB, RASGRP1, SLAMF7, TNFSF14, VNN2	969, 3112, 10125, 57823, 8740, 8875
Metagene 200	10	APOC1, CD244, CLEC12A, DERL3, JSRP1, KMO, NCF4, P2RX5, SH2D2A, TEX11	341, 51744, 160364, 91319, 126306, 8564, 4689, 5026, 9047, 56159
Metagene 201	4	FCRLA, GPR15, TNFRSF13C, UTS2	84824, 2838, 115650, 10911
Metagene 202	7	ARHGEF6, DOCK8, IKZF3, MAN1A1, RASSF2, RNF125, SELL	9459, 81704, 22806, 4121, 9770, 54941, 6402
Metagene 203	7	C6, GNA14, MATN2, PDE3B, SLC7A2, ZNF154, ZNF423	729, 9630, 4147, 5140, 6542, 7710, 23090
Metagene 204	7	ABCA6, ABCA9, APOD, CLDN11, DACT2, NPR2, PEG3	23460, 10350, 347, 5010, 168002, 4882, 5178
Metagene 205	10	CORIN, CST2, FGF18, FIBCD1, HSPB8, NDN, NKD1, NOTUM, NRK, SLC16A4	10699, 1470, 8817, 84929, 26353, 4692, 85407, 147111, 203447, 9122
Metagene 206	11	CRYGN, GADD45B, LOXL1, LOXL4, LRRC17, MEIS3, NAALADL1, SCARA3, SPOCK1, TIMP3, WDR86	155051, 4616, 4016, 84171, 10234, 56917, 10004, 51435, 6695, 7078, 349136
Metagene 207	17	CCDC8, CLEC11A, COMP, CREB3L1, DPT, FBLN2, HTRA1, ITGBL1, OLFML3, OMD, PCOLCE, PDGFRL, PRRX2, RARRES2, RCN3, SCARF2, SERPINF1	83987, 6320, 1311, 90993, 1805, 2199, 5654, 9358, 56944, 4958, 5118, 5157, 51450, 5919, 57333, 91179, 5176
Metagene 208	18	CCL11, COL10A1, COL11A1, COL16A1, COL8A2, DIO2, FMO1, FNDC1, GAS1, GREM1, ISLR, LRRC15, MFAP5, MMP11, RGS4, SFRP2, SFRP4, THBS2	6356, 1300, 1301, 1307, 1296, 1734, 2326, 84624, 2619, 26585, 3671, 131578, 8076, 4320, 5999, 6423, 6424, 7058	collagen fibril organization, extracellular matrix organization, extracellular structure organization, external encapsulating structure organization	GO:0030199, GO:0030198, GO:0043062, GO:0045229
Metagene 209	10	BCAT1, CALB2, CLIC4, FBXO32, FKBP10, MXRA7, NTN1, PLEKHA4, RUNX2, SPP1	586, 794, 25932, 114907, 60681, 439921, 9423, 57664, 860, 6696
Metagene 210	11	AFAP1L2, ARHGAP22, CHST3, CLDN14, CSPG4, FEZ1, MAMDC2, NT5E, OLFML2A, PRSS23, TCF7L1	84632, 58504, 9469, 23562, 1464, 9638, 256691, 4907, 169611, 11098, 83439
Metagene 211	17	ADAMTSL4, CAV1, CAV2, FSTL3, G0S2, IL11, MMP3, MT1M, MT2A, PLAUR, RRAD, S100A10, SERPINA3, SERPINE1, SPHK1, TNFRSF12A, VEGFC	54507, 857, 858, 10272, 50486, 3589, 4314, 4499, 4502, 5329, 6236, 6281, 12, 5054, 8877, 51330, 7424	membrane raft assembly, membrane raft organization	GO:0001765, GO:0031579
Metagene 212	8	ATF3, DUSP1, EGR1, EGR3, FOS, FOSB, NR4A2, SOCS3	467, 1843, 1958, 1960, 2353, 2354, 4929, 9021	regulation of transcription from RNA polymerase II promoter in response to stress, regulation of DNA-templated transcription in response to stress, skeletal muscle cell differentiation, skeletal muscle tissue development, muscle organ development, cellular response to hormone stimulus, response to hormone, positive regulation of transcription by RNA polymerase II, response to organonitrogen compo…	GO:0043618, GO:0043620, GO:0035914, GO:0007519, GO:0007517, GO:0032870, GO:0009725, GO:0045944, GO:0010243, GO:1901698, GO:0071495, GO:0045893, GO:1903508, GO:1902680, GO:0051254, GO:0010557, GO:0045935, GO:0009719, GO:0031328, GO:0009891, GO:0010941, GO:0071310, GO:0010033, GO:0070887, GO:0051171, GO:0080090, GO:0042221, GO:0031323
Metagene 213	7	CASP5, CD274, IL15RA, LAIR2, LCP1, TNFRSF18, TNIP3	838, 29126, 3601, 3904, 3936, 8784, 79931
Metagene 214	19	APOL3, BATF2, BTN3A2, BTN3A3, EPSTI1, FLT3LG, GBP1, GBP4, HCP5, HLA-F, IL15, ISG20, NLRC5, PRKCQ, PSMB9, SAMD9L, TAP1, TAP2, TRIM22	80833, 116071, 11118, 10384, 94240, 2323, 2633, 115361, 10866, 3134, 3600, 3669, 84166, 5588, 5698, 219285, 6890, 6891, 10346	antigen processing and presentation of endogenous peptide antigen via MHC class I, antigen processing and presentation of peptide antigen via MHC class I, antigen processing and presentation of endogenous peptide antigen, antigen processing and presentation of endogenous antigen, positive regulation of immune response, immune response, defense response, immune system process	GO:0019885, GO:0002474, GO:0002483, GO:0019883, GO:0050778, GO:0006955, GO:0006952, GO:0002376
Metagene 215	7	BIRC3, CFB, CXCL16, LAMP3, SECTM1, SYTL3, ZMYND15	330, 629, 58191, 27074, 6398, 94120, 84225
Metagene 216	10	ADARB2, C3, CCL22, CRIP1, CSF3R, CX3CL1, GLRX, GPA33, ICAM4, STEAP4	105, 718, 6367, 1396, 1441, 6376, 2745, 10223, 3386, 79689
Metagene 217	7	CARD9, ESR1, INPP5D, PAX8, SLCO4A1, SNPH, STAMBPL1	64170, 2099, 3635, 7849, 28231, 9751, 57559
Metagene 218	9	APOBEC3C, APOBEC3G, CD96, CTSW, DPEP2, MAP3K8, PTGER4, SKAP1, SMPDL3A	27350, 60489, 10225, 1521, 64174, 1326, 5734, 8631, 10924
Metagene 219	8	F5, KLF8, QPCT, SOCS2, STEAP2, TNFSF15, TRIM6, UBQLNL	2153, 11279, 25797, 8835, 261729, 9966, 117854, 143630
Metagene 220	18	ZFP28, ZFP3, ZIK1, ZNF135, ZNF229, ZNF415, ZNF418, ZNF470, ZNF471, ZNF502, ZNF540, ZNF582, ZNF667, ZNF677, ZNF781, ZNF793, ZNF85, ZSCAN18	140612, 124961, 284307, 7694, 7772, 55786, 147686, 388566, 57573, 91392, 163255, 147948, 63934, 342926, 163115, 390927, 7639, 65982	regulation of transcription by RNA polymerase II, transcription by RNA polymerase II, regulation of transcription, DNA-templated, regulation of nucleic acid-templated transcription, regulation of RNA biosynthetic process, transcription, DNA-templated, nucleic acid-templated transcription, RNA biosynthetic process, regulation of RNA metabolic process, regulation of macromolecule biosynthetic proce…	GO:0006357, GO:0006366, GO:0006355, GO:1903506, GO:2001141, GO:0006351, GO:0097659, GO:0032774, GO:0051252, GO:0010556, GO:0016070, GO:0019219, GO:0034654, GO:0018130, GO:0019438, GO:0031326, GO:0009889, GO:0090304, GO:1901362, GO:0009059, GO:0044271, GO:0006139, GO:0046483, GO:0006725, GO:0010468, GO:1901360, GO:0044249, GO:0034641, GO:1901576, GO:0009058, GO:0010467, GO:0051171, GO:0080090, GO:…
Metagene 221	9	BST1, COL24A1, GYG2, NKD2, RGS11, SAMD11, SLC1A7, TRIM63, WNT6	683, 255631, 8908, 85409, 8786, 148398, 6512, 84676, 7475
Metagene 222	10	AK5, ART4, CRLF1, DRD4, EFHD1, GPRC5B, KLK4, PIWIL4, SIGLEC6, SUSD2	26289, 420, 9244, 1815, 80303, 51704, 9622, 143689, 946, 56241
Metagene 223	5	C1QTNF6, CHRNA1, NUPR1, RBP7, VASN	114904, 1134, 26471, 116362, 114990
Metagene 224	13	ADARB1, ADORA1, GDPD5, GLIS3, GPNMB, IGFL2, LAMA1, MATN3, PMP22, SLC19A3, SORCS2, STRA6, TNFRSF19	104, 134, 81544, 169792, 10457, 147920, 284217, 4148, 5376, 80704, 57537, 64220, 55504
Metagene 225	13	ABLIM2, C10orf67, CCBE1, CORO6, CYP26B1, DEPDC7, GCNT1, GNG4, MGLL, MIA, MT1F, PNMA1, WNT11	84448, 256815, 147372, 84940, 56603, 91614, 2650, 2786, 11343, 8190, 4494, 9240, 7481
Metagene 226	13	ANKRD1, APLN, ATP6V0D2, CDA, DEGS1, L1CAM, MT1G, MUC16, MYOM3, NFE2, RHOF, SYT12, ZNF114	27063, 8862, 245972, 978, 8560, 3897, 4495, 94025, 127294, 4778, 54509, 91683, 163071
Metagene 227	15	CSF2, CSF3, CXCL2, CXCL5, FFAR2, FST, IL1A, IL1B, IL1R2, IL24, LIF, PAPPA, PPBP, PROK2, TNFAIP3	1437, 1440, 2920, 6374, 2867, 10468, 3552, 3553, 7850, 11009, 3976, 5069, 5473, 60675, 7128	serine phosphorylation of STAT protein, positive regulation of immature T cell proliferation, positive regulation of immature T cell proliferation in thymus, ectopic germ cell programmed cell death, programmed cell death involved in cell development, fever generation, regulation of immature T cell proliferation, regulation of immature T cell proliferation in thymus, negative regulation of signal …	GO:0042501, GO:0033091, GO:0033092, GO:0035234, GO:0010623, GO:0001660, GO:0033083, GO:0033084, GO:1901099, GO:2001240, GO:2001239, GO:0038034, GO:0097192, GO:2001237, GO:0071222, GO:0071219, GO:0051781, GO:0071216, GO:0061844, GO:0042531, GO:0007260, GO:0042509, GO:2001236, GO:1990266, GO:2001234, GO:0030593, GO:0032496, GO:0097530, GO:0097191, GO:0002237, GO:0071621, GO:0071396, GO:0019221, GO:…
Metagene 228	10	CCL20, CTSC, DSE, MEFV, MMP12, OSMR, PRDM1, SERPINB1, SLC22A4, TLR6	6364, 1075, 29940, 4210, 4321, 9180, 639, 1992, 6583, 10333
Metagene 229	10	ADRB2, AIM2, CASP1, CLEC2B, DPYD, IFI16, KYNU, SAMD9, TLR3, TNFSF10	154, 9447, 834, 9976, 1806, 3428, 8942, 54809, 7098, 8743	cellular response to interferon-beta, response to interferon-beta, positive regulation of cysteine-type endopeptidase activity, positive regulation of endopeptidase activity, positive regulation of peptidase activity, regulation of cysteine-type endopeptidase activity	GO:0035458, GO:0035456, GO:2001056, GO:0010950, GO:0010952, GO:2000116
Metagene 230	20	BST2, HERC5, HERC6, IFI27, IFI44, IFI44L, IFI6, IFIH1, IFIT1, IFIT2, IFIT3, IFITM1, IRF7, ISG15, LY6E, MX2, OAS2, OASL, RTP4, XAF1	684, 51191, 55008, 3429, 10561, 10964, 2537, 64135, 3434, 3433, 3437, 8519, 3665, 9636, 4061, 4600, 4939, 8638, 64108, 54739	MDA-5 signaling pathway, ISG15-protein conjugation, cytoplasmic pattern recognition receptor signaling pathway in response to virus, response to interferon-alpha, regulation of ribonuclease activity, interleukin-27-mediated signaling pathway, cellular response to type I interferon, positive regulation of interferon-beta production, response to type I interferon, type I interferon signaling pathwa…	GO:0039530, GO:0032020, GO:0039528, GO:0035455, GO:0060700, GO:0070106, GO:0071357, GO:0032728, GO:0034340, GO:0060337, GO:0032608, GO:0032648, GO:0045071, GO:1903901, GO:0032481, GO:0048525, GO:0045069, GO:0035456, GO:0002753, GO:0019079, GO:0051607, GO:0140546, GO:0032479, GO:0032606, GO:0098586, GO:1903900, GO:0050792, GO:0009615, GO:0019058, GO:0016032, GO:0019941, GO:0043632, GO:0032446, GO:…
Metagene 231	9	APOBEC3A, C15orf48, EDN1, KLHDC7B, MMP7, MSLN, PDZK1IP1, PLAC8, TMPRSS3	200315, 84419, 1906, 113730, 4316, 10232, 10158, 51316, 64699
Metagene 232	15	ALPP, ANGPTL4, BCAR3, CATSPER1, CLIC3, CPZ, CRIP2, CST6, DKK1, DNAJC15, DUSP5, ERRFI1, PADI4, SEMA7A, UNC13D	250, 51129, 8412, 117144, 9022, 8532, 1397, 1474, 22943, 29103, 1847, 54206, 23569, 8482, 201294
Metagene 233	6	EIF1AY, NLGN4Y, RPS4Y1, TMSB4Y, USP9Y, ZFY	9086, 22829, 6192, 9087, 8287, 7544
Metagene 234	11	ABLIM3, ALDH3B1, CABP4, KCNK5, KISS1, OSR1, PPP2R2B, RHOBTB2, S100A4, SEMA3B, ZNF662	22885, 221, 57010, 8645, 3814, 130497, 5521, 23221, 6275, 7869, 389114
Metagene 235	8	BPGM, CLMN, GALNT12, LIPC, PLEKHF1, SLC2A6, STS, TEPP	669, 79789, 79695, 3990, 79156, 11182, 412, 374739
Metagene 236	9	ACRBP, ARRB1, GABBR2, GATM, MGAT3, MGAT4A, RGS16, SDK1, SLC1A6	84519, 408, 9568, 2628, 4248, 11320, 6004, 221935, 6511
Metagene 237	11	AKR1B1, CABLES1, CACNG4, CLDN9, CYP11A1, GP6, KAZALD1, MEST, NLRP2, PLCXD3, PTN	231, 91768, 27092, 9080, 1583, 51206, 81621, 4232, 55655, 345557, 5764
Metagene 238	10	ANG, ARID3A, ATP6V0A4, CHRNB1, CNGB1, CPM, CXXC5, MYPN, PSG4, WNK4	283, 1820, 50617, 1140, 1258, 1368, 51523, 84665, 5672, 65266
Metagene 239	17	ACAA2, AKAP12, BASP1, CHST6, FNDC4, FZD2, HMOX1, KCNMB4, KDELR3, LIPG, MFAP2, SLC35E4, SLC4A3, TMEM169, TNFRSF11B, TUBB3, WFDC3	10449, 9590, 10409, 4166, 64838, 2535, 3162, 27345, 11015, 9388, 4237, 339665, 6508, 92691, 4982, 10381, 140686
Metagene 240	15	DNM1, EPHB2, FUT4, HSF2BP, KCNK13, MMD, MME, NAV2, OSR2, RDX, SH3KBP1, SLC12A8, SLC16A10, SLC1A3, SLC41A2	1759, 2048, 2526, 11077, 56659, 23531, 4311, 89797, 116039, 5962, 30011, 84561, 117247, 6507, 84102
Metagene 241	13	EID2B, ELOVL5, KIAA0895, MICB, NMNAT2, PGBD1, PRTFDC1, SCML1, SCML2, SLC1A4, SLFN11, SNX10, TTLL7	126272, 60481, 23366, 4277, 23057, 84547, 56952, 6322, 10389, 6509, 91607, 29887, 79739
Metagene 242	17	ANXA3, DCBLD2, EFNB2, FOXD1, IGF2BP3, KATNAL1, OGFRL1, OPN3, OXCT1, PLOD2, PRRG1, SCD5, SCRN1, SLC36A4, SLC39A8, SPIRE1, STAC	306, 131566, 1948, 2297, 10643, 84056, 79627, 23596, 5019, 5352, 5638, 79966, 9805, 120103, 64116, 56907, 6769
Metagene 243	11	ADA, CD109, HMGA2, IGF2BP2, MT1X, PPM1J, RGS20, SLC16A1, SOX9, TEAD4, TUBB6	100, 135228, 8091, 10644, 4501, 333926, 8601, 6566, 6662, 7004, 84617
Metagene 244	16	ANXA1, BDKRB1, CLCF1, CXCL1, CXCL6, EMP1, EREG, F3, FJX1, FOSL1, HBEGF, IER3, MYC, NRG1, PHLDA1, TM4SF1	301, 623, 23529, 2919, 6372, 2012, 2069, 2152, 24147, 8061, 1839, 8870, 4609, 3084, 22822, 4071
Metagene 245	12	ALOX15B, CD44, CD82, FAS, IGFBP6, LAMA3, NXN, PCDH7, PLAU, S100A3, SLC38A5, TRIM47	247, 960, 3732, 355, 3489, 3909, 64359, 5099, 5328, 6274, 92745, 91107
Metagene 246	13	ASPHD2, CARD10, CBR3, FBXO2, FXYD5, IL18, KIAA0040, ODF3L1, PROCR, PYCARD, SH3TC1, SLC22A18AS, TMEM92	57168, 29775, 874, 26232, 53827, 3606, 9674, 161753, 10544, 29108, 54436, 5003, 162461
Metagene 247	10	A4GALT, ACE2, APOL1, CCDC68, DUSP10, KCNS1, NOX5, OAS1, PHLDA2, RAPGEF3	53947, 59272, 8542, 80323, 11221, 3787, 79400, 4938, 7262, 10411
Metagene 248	12	ADAM8, ANKRD22, ANKRD35, CITED4, GPRC5A, LCN2, MUC1, PLAT, PTGES, PTGS2, PTPRH, ZC3H12A	101, 118932, 148741, 163732, 9052, 3934, 4582, 5327, 9536, 5743, 5794, 80149
Metagene 249	17	ASS1, CAPN12, CST1, CST4, DUSP4, ETV4, HS3ST1, IL1RAPL2, IL23A, MYO3B, NTN4, PIGR, RORC, SCNN1A, SPAG16, TMC5, TRPV3	445, 147968, 1469, 1472, 1846, 2118, 9957, 26280, 51561, 140469, 59277, 5284, 6097, 6337, 79582, 79838, 162514	detection of chemical stimulus involved in sensory perception of bitter taste, detection of chemical stimulus involved in sensory perception of taste, sensory perception of bitter taste	GO:0001580, GO:0050912, GO:0050913
Metagene 250	14	CTF1, CTSE, GPR78, IRAK2, KCNN4, MLPH, NGEF, PLB1, SHC3, SLC16A5, SYTL2, SYTL4, ZNF626, ZSCAN4	1489, 1510, 27201, 3656, 3783, 79083, 25791, 151056, 53358, 9121, 54843, 94121, 199777, 201516
Metagene 251	12	ANKDD1A, CLDN23, FCHO1, FXYD4, GATA2, IRF5, MAL, PAQR7, ST3GAL4, TH, TIGD2, TTYH1	348094, 137075, 23149, 53828, 2624, 3663, 4118, 164091, 6484, 7054, 166815, 57348
Metagene 252	13	DDAH1, DOCK3, FBLN1, HSD17B14, KCNG1, MAN1C1, NPTXR, PDE9A, SLC30A2, SVOPL, SYNGR1, TMEM139, UCP2	23576, 1795, 2192, 51171, 3755, 57134, 23467, 5152, 7780, 136306, 9145, 135932, 7351
Metagene 253	7	CMTM8, IL17D, RGS9BP, RHPN2, TESK2, TNNC2, VTCN1	152189, 53342, 388531, 85415, 10420, 7125, 79679
Metagene 254	12	ABCA3, ACOT4, CDKN1C, FABP3, FNDC5, GIPC2, INSIG1, LY6G6C, MB, MUC15, RARRES1, SYT7	21, 122970, 1028, 2170, 252995, 54810, 3638, 80740, 4151, 143662, 5918, 9066
Metagene 255	13	ADPRHL1, APOBEC3B, CCL28, DAGLA, HOXB13, MPP2, NFE2L3, NFIB, PKP2, PRSS3, RTN4RL1, SALL4, WNT3	113622, 9582, 56477, 747, 10481, 4355, 9603, 4781, 5318, 5646, 146760, 57167, 7473
Metagene 256	14	CDKL2, CDKN2A, CDKN2B, CTNNAL1, FBN2, FIGN, FOXD2, FRMD5, ITPKA, MLF1, MTAP, NRIP3, PECR, TRIB3	8999, 1029, 1030, 8727, 2201, 55137, 2306, 84978, 3706, 4291, 4507, 56675, 55825, 57761

## Sheet: Table 7
Cluster number, k	Regularization, lambda	Evaluation data set	Mean silhouette width	Misclassification	Neighborhood preservation	Clustering variance
2	0.125	training	0.323	0.0197	0.926	0.464
2	0.125	5-fold CV	0.318	0.0392	0.893	0.453
3	0.225	training	0.3	0.0246	0.89	0.582
3	0.225	5-fold CV	0.287	0.0834	0.832	0.574
4	0.25	training	0.234	0.059	0.834	0.646
4	0.25	5-fold CV	0.211	0.142	0.74	0.629
5	0.325	training	0.181	0.133	0.8	0.681
5	0.325	5-fold CV	0.156	0.177	0.675	0.656
6	0.475	training	0.155	0.147	0.741	0.698
6	0.475	5-fold CV	0.124	0.224	0.64	0.677

## Sheet: Table 8
Sample type	Cohort	Sample ID	Bladder cancer cluster	Correlation with centroid, cluster #1	Correlation with centroid, cluster #2	Correlation with centroid, cluster #3
bulk cancer mRNA	TCGA BLCA	TCGA-2F-A9KO-01	#1	0.138934	-0.0191212	-0.0888561
bulk cancer mRNA	TCGA BLCA	TCGA-2F-A9KP-01	#3	-0.4224	-0.579107	0.753435
bulk cancer mRNA	TCGA BLCA	TCGA-2F-A9KQ-01	#3	-0.429006	-0.612765	0.777772
bulk cancer mRNA	TCGA BLCA	TCGA-2F-A9KR-01	#3	-0.437827	-0.0960296	0.362185
bulk cancer mRNA	TCGA BLCA	TCGA-2F-A9KT-01	#2	-0.445128	0.193526	0.122817
bulk cancer mRNA	TCGA BLCA	TCGA-2F-A9KW-01	#1	0.490231	-0.119144	-0.206037
bulk cancer mRNA	TCGA BLCA	TCGA-4Z-AA7M-01	#3	-0.153847	-0.350141	0.388004
bulk cancer mRNA	TCGA BLCA	TCGA-4Z-AA7N-01	#1	0.728463	-0.143956	-0.364632
bulk cancer mRNA	TCGA BLCA	TCGA-4Z-AA7O-01	#3	-0.37217	-0.099603	0.309458
bulk cancer mRNA	TCGA BLCA	TCGA-4Z-AA7Q-01	#2	-0.144013	0.352065	-0.184044
bulk cancer mRNA	TCGA BLCA	TCGA-4Z-AA7R-01	#3	-0.0377675	-0.384461	0.351543
bulk cancer mRNA	TCGA BLCA	TCGA-4Z-AA7S-01	#3	-0.387142	-0.579314	0.713297
bulk cancer mRNA	TCGA BLCA	TCGA-4Z-AA7W-01	#2	-0.0152481	0.589415	-0.461601
bulk cancer mRNA	TCGA BLCA	TCGA-4Z-AA7Y-01	#3	-0.663265	-0.204009	0.601323
bulk cancer mRNA	TCGA BLCA	TCGA-4Z-AA80-01	#3	-0.431244	-0.480669	0.688172
bulk cancer mRNA	TCGA BLCA	TCGA-4Z-AA81-01	#2	-0.445243	0.44203	-0.0583057
bulk cancer mRNA	TCGA BLCA	TCGA-4Z-AA82-01	#2	-0.0652066	0.763303	-0.574328
bulk cancer mRNA	TCGA BLCA	TCGA-4Z-AA83-01	#3	-0.292487	-0.195319	0.33623
bulk cancer mRNA	TCGA BLCA	TCGA-4Z-AA84-01	#2	-0.0809818	0.169628	-0.0711805
bulk cancer mRNA	TCGA BLCA	TCGA-4Z-AA86-01	#2	0.26851	0.826091	-0.841953
bulk cancer mRNA	TCGA BLCA	TCGA-4Z-AA87-01	#3	0.0380844	-0.288953	0.215594
bulk cancer mRNA	TCGA BLCA	TCGA-4Z-AA89-01	#3	-0.730188	-0.319739	0.734974
bulk cancer mRNA	TCGA BLCA	TCGA-5N-A9KI-01	#1	0.333951	-0.0570625	-0.176441
bulk cancer mRNA	TCGA BLCA	TCGA-5N-A9KM-01	#1	0.217764	-0.28566	0.0778782
bulk cancer mRNA	TCGA BLCA	TCGA-BL-A0C8-01	#3	0.0911135	-0.600707	0.438594
bulk cancer mRNA	TCGA BLCA	TCGA-BL-A13I-01	#1	0.54098	0.355744	-0.627011
bulk cancer mRNA	TCGA BLCA	TCGA-BL-A13J-01	#1	-0.0450775	-0.0156078	0.0280041
bulk cancer mRNA	TCGA BLCA	TCGA-BL-A3JM-01	#1	0.381821	0.00541958	-0.239848
bulk cancer mRNA	TCGA BLCA	TCGA-BL-A5ZZ-01	#1	0.653699	0.333462	-0.700486
bulk cancer mRNA	TCGA BLCA	TCGA-BT-A0S7-01	#1	0.281958	0.212411	-0.351681
bulk cancer mRNA	TCGA BLCA	TCGA-BT-A0YX-01	#2	-0.278704	0.653606	-0.355582
bulk cancer mRNA	TCGA BLCA	TCGA-BT-A20J-01	#1	0.346963	0.331956	-0.484864
bulk cancer mRNA	TCGA BLCA	TCGA-BT-A20N-01	#3	-0.458056	0.0909633	0.228621
bulk cancer mRNA	TCGA BLCA	TCGA-BT-A20O-01	#1	0.570354	0.441765	-0.719332
bulk cancer mRNA	TCGA BLCA	TCGA-BT-A20P-01	#3	-0.403192	-0.431334	0.614545
bulk cancer mRNA	TCGA BLCA	TCGA-BT-A20Q-01	#1	0.404811	-0.0200282	-0.269083
bulk cancer mRNA	TCGA BLCA	TCGA-BT-A20R-01	#1	0.680579	-0.0593142	-0.395727
bulk cancer mRNA	TCGA BLCA	TCGA-BT-A20T-01	#1	0.0379377	0.0049661	-0.0532287
bulk cancer mRNA	TCGA BLCA	TCGA-BT-A20U-01	#2	-0.271858	0.600024	-0.325798
bulk cancer mRNA	TCGA BLCA	TCGA-BT-A20V-01	#2	-0.367405	0.360887	-0.036892
bulk cancer mRNA	TCGA BLCA	TCGA-BT-A20W-01	#3	0.215604	-0.639868	0.385474
bulk cancer mRNA	TCGA BLCA	TCGA-BT-A20X-01	#2	-0.0127067	0.740101	-0.593716
bulk cancer mRNA	TCGA BLCA	TCGA-BT-A2LA-01	#1	0.255505	-0.183275	-0.00212577
bulk cancer mRNA	TCGA BLCA	TCGA-BT-A2LB-01	#1	0.314855	-0.0439367	-0.191092
bulk cancer mRNA	TCGA BLCA	TCGA-BT-A2LD-01	#1	0.325446	0.190171	-0.354262
bulk cancer mRNA	TCGA BLCA	TCGA-BT-A3PH-01	#3	-0.318503	-0.294291	0.444369
bulk cancer mRNA	TCGA BLCA	TCGA-BT-A3PJ-01	#2	-0.129083	0.829817	-0.581578
bulk cancer mRNA	TCGA BLCA	TCGA-BT-A3PK-01	#2	0.110363	0.741772	-0.667528
bulk cancer mRNA	TCGA BLCA	TCGA-BT-A42C-01	#3	-0.660059	-0.387382	0.752036
bulk cancer mRNA	TCGA BLCA	TCGA-BT-A42E-01	#2	-0.170353	0.837074	-0.554907
bulk cancer mRNA	TCGA BLCA	TCGA-BT-A42F-01	#2	-0.0355952	0.697751	-0.545339
bulk cancer mRNA	TCGA BLCA	TCGA-C4-A0EZ-01	#1	0.224005	-0.172626	0.00480945
bulk cancer mRNA	TCGA BLCA	TCGA-C4-A0F0-01	#2	0.183251	0.762592	-0.73313
bulk cancer mRNA	TCGA BLCA	TCGA-C4-A0F1-01	#2	-0.103182	0.71004	-0.512273
bulk cancer mRNA	TCGA BLCA	TCGA-C4-A0F6-01	#3	-0.12743	-0.300603	0.312906
bulk cancer mRNA	TCGA BLCA	TCGA-C4-A0F7-01	#2	-0.0133998	0.249923	-0.192832
bulk cancer mRNA	TCGA BLCA	TCGA-CF-A1HR-01	#3	-0.11758	-0.459125	0.436441
bulk cancer mRNA	TCGA BLCA	TCGA-CF-A1HS-01	#2	-0.183061	0.756716	-0.482352
bulk cancer mRNA	TCGA BLCA	TCGA-CF-A27C-01	#3	-0.653504	-0.442448	0.781156
bulk cancer mRNA	TCGA BLCA	TCGA-CF-A3MF-01	#3	-0.319272	-0.622642	0.705523
bulk cancer mRNA	TCGA BLCA	TCGA-CF-A3MG-01	#3	-0.724827	-0.369154	0.775106
bulk cancer mRNA	TCGA BLCA	TCGA-CF-A3MH-01	#3	-0.674326	-0.313619	0.692239
bulk cancer mRNA	TCGA BLCA	TCGA-CF-A3MI-01	#3	-0.32632	-0.443966	0.560572
bulk cancer mRNA	TCGA BLCA	TCGA-CF-A47S-01	#3	-0.457502	-0.507563	0.709159
bulk cancer mRNA	TCGA BLCA	TCGA-CF-A47T-01	#3	-0.510677	-0.524092	0.751629
bulk cancer mRNA	TCGA BLCA	TCGA-CF-A47V-01	#3	-0.214757	-0.517025	0.555623
bulk cancer mRNA	TCGA BLCA	TCGA-CF-A47W-01	#3	-0.320967	-0.5978	0.695849
bulk cancer mRNA	TCGA BLCA	TCGA-CF-A47X-01	#3	-0.366149	-0.678704	0.782364
bulk cancer mRNA	TCGA BLCA	TCGA-CF-A47Y-01	#3	-0.263416	-0.58539	0.641285
bulk cancer mRNA	TCGA BLCA	TCGA-CF-A5U8-01	#3	-0.39253	-0.604581	0.744847
bulk cancer mRNA	TCGA BLCA	TCGA-CF-A5UA-01	#3	-0.367583	-0.458427	0.613416
bulk cancer mRNA	TCGA BLCA	TCGA-CF-A7I0-01	#3	0.0958314	-0.717302	0.499119
bulk cancer mRNA	TCGA BLCA	TCGA-CF-A8HX-01	#3	-0.535178	-0.471138	0.725956
bulk cancer mRNA	TCGA BLCA	TCGA-CF-A8HY-01	#3	-0.494772	-0.378737	0.631795
bulk cancer mRNA	TCGA BLCA	TCGA-CF-A9FF-01	#3	-0.0321069	-0.65919	0.537633
bulk cancer mRNA	TCGA BLCA	TCGA-CF-A9FH-01	#3	-0.618485	-0.454314	0.777491
bulk cancer mRNA	TCGA BLCA	TCGA-CF-A9FL-01	#3	-0.00361925	-0.474758	0.364827
bulk cancer mRNA	TCGA BLCA	TCGA-CF-A9FM-01	#3	-0.410872	-0.397244	0.588943
bulk cancer mRNA	TCGA BLCA	TCGA-CU-A0YN-01	#2	-0.0705925	0.776052	-0.583804
bulk cancer mRNA	TCGA BLCA	TCGA-CU-A0YO-01	#1	0.0919704	-0.22866	0.108975
bulk cancer mRNA	TCGA BLCA	TCGA-CU-A0YR-01	#1	0.25932	0.0587828	-0.209103
bulk cancer mRNA	TCGA BLCA	TCGA-CU-A3KJ-01	#2	-0.253571	0.700377	-0.390836
bulk cancer mRNA	TCGA BLCA	TCGA-CU-A3QU-01	#3	-0.342166	-0.483895	0.631426
bulk cancer mRNA	TCGA BLCA	TCGA-CU-A3YL-01	#3	-0.0945168	-0.722986	0.637697
bulk cancer mRNA	TCGA BLCA	TCGA-CU-A5W6-01	#3	-0.357869	-0.419299	0.575715
bulk cancer mRNA	TCGA BLCA	TCGA-CU-A72E-01	#2	-0.168917	0.293417	-0.162079
bulk cancer mRNA	TCGA BLCA	TCGA-DK-A1A3-01	#1	0.613573	-0.236558	-0.208706
bulk cancer mRNA	TCGA BLCA	TCGA-DK-A1A5-01	#1	0.243873	0.259175	-0.383724
bulk cancer mRNA	TCGA BLCA	TCGA-DK-A1A6-01	#3	-0.112557	0.0498012	0.0333779
bulk cancer mRNA	TCGA BLCA	TCGA-DK-A1A7-01	#3	0.0479908	-0.606185	0.461667
bulk cancer mRNA	TCGA BLCA	TCGA-DK-A1AA-01	#3	-0.510371	-0.237722	0.517133
bulk cancer mRNA	TCGA BLCA	TCGA-DK-A1AB-01	#2	0.212356	0.533176	-0.582574
bulk cancer mRNA	TCGA BLCA	TCGA-DK-A1AC-01	#1	0.367651	-0.155997	-0.101348
bulk cancer mRNA	TCGA BLCA	TCGA-DK-A1AD-01	#3	0.173562	-0.50691	0.284359
bulk cancer mRNA	TCGA BLCA	TCGA-DK-A1AE-01	#2	-0.151403	0.250146	-0.101442
bulk cancer mRNA	TCGA BLCA	TCGA-DK-A1AF-01	#1	0.683886	0.181066	-0.606324
bulk cancer mRNA	TCGA BLCA	TCGA-DK-A1AG-01	#3	-0.561837	-0.25968	0.575515
bulk cancer mRNA	TCGA BLCA	TCGA-DK-A2HX-01	#1	0.658689	-0.0557329	-0.393843
bulk cancer mRNA	TCGA BLCA	TCGA-DK-A2I1-01	#1	0.669629	-0.334522	-0.183367
bulk cancer mRNA	TCGA BLCA	TCGA-DK-A2I2-01	#2	0.175523	0.822883	-0.785679
bulk cancer mRNA	TCGA BLCA	TCGA-DK-A2I4-01	#1	0.587243	0.45698	-0.750768
bulk cancer mRNA	TCGA BLCA	TCGA-DK-A2I6-01	#2	-0.20184	0.515774	-0.27842
bulk cancer mRNA	TCGA BLCA	TCGA-DK-A3IK-01	#3	0.112765	-0.761903	0.536891
bulk cancer mRNA	TCGA BLCA	TCGA-DK-A3IL-01	#3	0.1078	-0.541003	0.360039
bulk cancer mRNA	TCGA BLCA	TCGA-DK-A3IM-01	#2	-0.45151	0.546593	-0.134833
bulk cancer mRNA	TCGA BLCA	TCGA-DK-A3IN-01	#2	0.340986	0.478438	-0.613397
bulk cancer mRNA	TCGA BLCA	TCGA-DK-A3IQ-01	#1	0.677903	0.00666414	-0.459035
bulk cancer mRNA	TCGA BLCA	TCGA-DK-A3IS-01	#3	-0.643176	-0.31163	0.67572
bulk cancer mRNA	TCGA BLCA	TCGA-DK-A3IT-01	#1	0.327707	-0.0948601	-0.143746
bulk cancer mRNA	TCGA BLCA	TCGA-DK-A3IU-01	#1	0.73404	0.324423	-0.739543
bulk cancer mRNA	TCGA BLCA	TCGA-DK-A3IV-01	#3	-0.220405	-0.170888	0.298897
bulk cancer mRNA	TCGA BLCA	TCGA-DK-A3WW-01	#2	-0.171972	0.834967	-0.558051
bulk cancer mRNA	TCGA BLCA	TCGA-DK-A3WX-01	#2	0.0670276	0.837092	-0.72886
bulk cancer mRNA	TCGA BLCA	TCGA-DK-A3WY-01	#1	0.767915	0.169072	-0.631035
bulk cancer mRNA	TCGA BLCA	TCGA-DK-A3X1-01	#3	-0.221394	-0.278754	0.367772
bulk cancer mRNA	TCGA BLCA	TCGA-DK-A3X2-01	#3	-0.539362	0.0224694	0.343251
bulk cancer mRNA	TCGA BLCA	TCGA-DK-A6AV-01	#3	-0.341256	-0.379003	0.523368
bulk cancer mRNA	TCGA BLCA	TCGA-DK-A6AW-01	#3	-0.123542	-0.311273	0.330189
bulk cancer mRNA	TCGA BLCA	TCGA-DK-A6B0-01	#3	-0.436193	-0.488575	0.685951
bulk cancer mRNA	TCGA BLCA	TCGA-DK-A6B1-01	#3	0.0683223	-0.650556	0.491875
bulk cancer mRNA	TCGA BLCA	TCGA-DK-A6B2-01	#1	0.632735	-0.233414	-0.231253
bulk cancer mRNA	TCGA BLCA	TCGA-DK-A6B5-01	#2	-0.393799	0.41021	-0.0681549
bulk cancer mRNA	TCGA BLCA	TCGA-DK-A6B6-01	#3	-0.342355	-0.418404	0.568666
bulk cancer mRNA	TCGA BLCA	TCGA-DK-AA6L-01	#2	-0.485376	0.28754	0.0803838
bulk cancer mRNA	TCGA BLCA	TCGA-DK-AA6M-01	#2	0.130095	0.681014	-0.630372
bulk cancer mRNA	TCGA BLCA	TCGA-DK-AA6P-01	#3	-0.251783	-0.663724	0.707829
bulk cancer mRNA	TCGA BLCA	TCGA-DK-AA6Q-01	#2	-0.434092	0.58358	-0.183422
bulk cancer mRNA	TCGA BLCA	TCGA-DK-AA6R-01	#2	-0.376781	0.735805	-0.351546
bulk cancer mRNA	TCGA BLCA	TCGA-DK-AA6S-01	#1	0.586996	0.305192	-0.634219
bulk cancer mRNA	TCGA BLCA	TCGA-DK-AA6T-01	#1	0.577883	-0.13843	-0.254798
bulk cancer mRNA	TCGA BLCA	TCGA-DK-AA6U-01	#3	-0.407578	-0.422979	0.627143
bulk cancer mRNA	TCGA BLCA	TCGA-DK-AA6W-01	#1	0.15821	-0.0293059	-0.0629728
bulk cancer mRNA	TCGA BLCA	TCGA-DK-AA6X-01	#1	0.170115	-0.105012	-0.0241209
bulk cancer mRNA	TCGA BLCA	TCGA-DK-AA71-01	#3	-0.567491	-0.329364	0.641033
bulk cancer mRNA	TCGA BLCA	TCGA-DK-AA74-01	#2	0.572212	0.482099	-0.772672
bulk cancer mRNA	TCGA BLCA	TCGA-DK-AA75-01	#3	-0.259699	-0.590845	0.666928
bulk cancer mRNA	TCGA BLCA	TCGA-DK-AA76-01	#3	-0.522387	-0.500186	0.753783
bulk cancer mRNA	TCGA BLCA	TCGA-DK-AA77-01	#3	-0.642034	-0.248515	0.620491
bulk cancer mRNA	TCGA BLCA	TCGA-E5-A2PC-01	#2	-0.626884	0.350066	0.122622
bulk cancer mRNA	TCGA BLCA	TCGA-E5-A4TZ-01	#3	-0.677695	0.246957	0.250368
bulk cancer mRNA	TCGA BLCA	TCGA-E5-A4U1-01	#3	-0.379447	-0.555623	0.710209
bulk cancer mRNA	TCGA BLCA	TCGA-E7-A3X6-01	#2	-0.452983	0.357366	-0.00481804
bulk cancer mRNA	TCGA BLCA	TCGA-E7-A3Y1-01	#3	-0.217259	-0.54653	0.572548
bulk cancer mRNA	TCGA BLCA	TCGA-E7-A4IJ-01	#3	-0.287968	-0.412503	0.536034
bulk cancer mRNA	TCGA BLCA	TCGA-E7-A4XJ-01	#3	-0.463697	-0.444693	0.659557
bulk cancer mRNA	TCGA BLCA	TCGA-E7-A519-01	#3	-0.1325	-0.328535	0.34657
bulk cancer mRNA	TCGA BLCA	TCGA-E7-A541-01	#3	-0.174655	-0.114492	0.214263
bulk cancer mRNA	TCGA BLCA	TCGA-E7-A5KE-01	#3	-0.551169	-0.535582	0.805375
bulk cancer mRNA	TCGA BLCA	TCGA-E7-A5KF-01	#3	-0.659929	-0.446032	0.802135
bulk cancer mRNA	TCGA BLCA	TCGA-E7-A677-01	#3	-0.287594	-0.243191	0.392589
bulk cancer mRNA	TCGA BLCA	TCGA-E7-A678-01	#3	-0.449722	-0.450347	0.658574
bulk cancer mRNA	TCGA BLCA	TCGA-E7-A6MD-01	#1	0.499037	-0.218233	-0.162288
bulk cancer mRNA	TCGA BLCA	TCGA-E7-A6ME-01	#3	0.0405928	-0.383906	0.303312
bulk cancer mRNA	TCGA BLCA	TCGA-E7-A6MF-01	#3	-0.319491	-0.326017	0.479887
bulk cancer mRNA	TCGA BLCA	TCGA-E7-A7DU-01	#3	-0.532035	-0.520733	0.766221
bulk cancer mRNA	TCGA BLCA	TCGA-E7-A7DV-01	#2	0.358662	0.421422	-0.566752
bulk cancer mRNA	TCGA BLCA	TCGA-E7-A7PW-01	#3	-0.385198	-0.536554	0.703679
bulk cancer mRNA	TCGA BLCA	TCGA-E7-A7XN-01	#2	-0.454337	0.69355	-0.263702
bulk cancer mRNA	TCGA BLCA	TCGA-E7-A85H-01	#3	0.0906536	-0.384899	0.25785
bulk cancer mRNA	TCGA BLCA	TCGA-E7-A8O7-01	#3	-0.365965	-0.405889	0.569419
bulk cancer mRNA	TCGA BLCA	TCGA-E7-A97P-01	#2	-0.0413438	0.835718	-0.659713
bulk cancer mRNA	TCGA BLCA	TCGA-E7-A97Q-01	#3	0.347787	-0.724445	0.351197
bulk cancer mRNA	TCGA BLCA	TCGA-FD-A3B3-01	#2	0.315888	0.76428	-0.829893
bulk cancer mRNA	TCGA BLCA	TCGA-FD-A3B4-01	#2	0.209329	0.766005	-0.758213
bulk cancer mRNA	TCGA BLCA	TCGA-FD-A3B5-01	#2	-0.362553	0.607011	-0.258401
bulk cancer mRNA	TCGA BLCA	TCGA-FD-A3B6-01	#2	0.0601747	0.705604	-0.605731
bulk cancer mRNA	TCGA BLCA	TCGA-FD-A3B7-01	#2	0.511456	0.621791	-0.840691
bulk cancer mRNA	TCGA BLCA	TCGA-FD-A3B8-01	#1	0.70753	0.420096	-0.805782
bulk cancer mRNA	TCGA BLCA	TCGA-FD-A3N5-01	#2	-0.308057	0.786567	-0.436264
bulk cancer mRNA	TCGA BLCA	TCGA-FD-A3N6-01	#2	-0.403825	0.740915	-0.335392
bulk cancer mRNA	TCGA BLCA	TCGA-FD-A3NA-01	#3	-0.352148	0.137624	0.116189
bulk cancer mRNA	TCGA BLCA	TCGA-FD-A3SJ-01	#1	0.511426	-0.536946	0.10003
bulk cancer mRNA	TCGA BLCA	TCGA-FD-A3SL-01	#1	0.804259	-0.253969	-0.32623
bulk cancer mRNA	TCGA BLCA	TCGA-FD-A3SM-01	#1	0.289138	-0.0262589	-0.185079
bulk cancer mRNA	TCGA BLCA	TCGA-FD-A3SN-01	#2	-0.0826054	0.475301	-0.338991
bulk cancer mRNA	TCGA BLCA	TCGA-FD-A3SO-01	#2	0.12731	0.789669	-0.726538
bulk cancer mRNA	TCGA BLCA	TCGA-FD-A3SP-01	#1	0.764245	0.425477	-0.847265
bulk cancer mRNA	TCGA BLCA	TCGA-FD-A3SQ-01	#1	0.647801	-0.0994192	-0.35656
bulk cancer mRNA	TCGA BLCA	TCGA-FD-A3SR-01	#1	0.581032	-0.164787	-0.246555
bulk cancer mRNA	TCGA BLCA	TCGA-FD-A3SS-01	#2	-0.169377	0.144537	0.00472004
bulk cancer mRNA	TCGA BLCA	TCGA-FD-A43N-01	#3	0.0979286	-0.341931	0.20256
bulk cancer mRNA	TCGA BLCA	TCGA-FD-A43P-01	#1	0.329477	-0.0895113	-0.120372
bulk cancer mRNA	TCGA BLCA	TCGA-FD-A43S-01	#1	0.653425	-0.163078	-0.307503
bulk cancer mRNA	TCGA BLCA	TCGA-FD-A43U-01	#1	0.632613	-0.0716719	-0.365944
bulk cancer mRNA	TCGA BLCA	TCGA-FD-A43X-01	#3	-0.522461	-0.5649	0.797806
bulk cancer mRNA	TCGA BLCA	TCGA-FD-A43Y-01	#2	-0.136879	0.795458	-0.562071
bulk cancer mRNA	TCGA BLCA	TCGA-FD-A5BR-01	#1	0.402669	-0.319467	-0.0183223
bulk cancer mRNA	TCGA BLCA	TCGA-FD-A5BS-01	#1	0.721519	0.265649	-0.68855
bulk cancer mRNA	TCGA BLCA	TCGA-FD-A5BT-01	#1	0.706063	0.269359	-0.677516
bulk cancer mRNA	TCGA BLCA	TCGA-FD-A5BU-01	#2	0.167816	0.746582	-0.729282
bulk cancer mRNA	TCGA BLCA	TCGA-FD-A5BV-01	#3	-0.250565	-0.432558	0.511426
bulk cancer mRNA	TCGA BLCA	TCGA-FD-A5BX-01	#1	0.671831	0.244593	-0.639468
bulk cancer mRNA	TCGA BLCA	TCGA-FD-A5BY-01	#2	-0.138737	0.62558	-0.425176
bulk cancer mRNA	TCGA BLCA	TCGA-FD-A5BZ-01	#1	0.61064	-0.264194	-0.198574
bulk cancer mRNA	TCGA BLCA	TCGA-FD-A5C0-01	#1	0.124639	-0.165359	0.0465653
bulk cancer mRNA	TCGA BLCA	TCGA-FD-A5C1-01	#2	0.217374	0.710677	-0.722248
bulk cancer mRNA	TCGA BLCA	TCGA-FD-A62N-01	#2	0.595045	0.561147	-0.840781
bulk cancer mRNA	TCGA BLCA	TCGA-FD-A62O-01	#3	-0.244076	-0.545043	0.58555
bulk cancer mRNA	TCGA BLCA	TCGA-FD-A62P-01	#2	0.251663	0.378656	-0.485555
bulk cancer mRNA	TCGA BLCA	TCGA-FD-A62S-01	#2	0.533843	0.630205	-0.870313
bulk cancer mRNA	TCGA BLCA	TCGA-FD-A6TA-01	#1	0.406755	-0.222631	-0.110458
bulk cancer mRNA	TCGA BLCA	TCGA-FD-A6TB-01	#1	0.730412	0.0996853	-0.554353
bulk cancer mRNA	TCGA BLCA	TCGA-FD-A6TC-01	#1	0.229621	-0.0483463	-0.115673
bulk cancer mRNA	TCGA BLCA	TCGA-FD-A6TD-01	#2	0.105756	0.769994	-0.694472
bulk cancer mRNA	TCGA BLCA	TCGA-FD-A6TE-01	#3	-0.566892	-0.132894	0.491335
bulk cancer mRNA	TCGA BLCA	TCGA-FD-A6TF-01	#1	0.643568	0.125768	-0.524444
bulk cancer mRNA	TCGA BLCA	TCGA-FD-A6TG-01	#1	0.595261	-0.288168	-0.175293
bulk cancer mRNA	TCGA BLCA	TCGA-FD-A6TH-01	#1	0.436399	0.146332	-0.39594
bulk cancer mRNA	TCGA BLCA	TCGA-FD-A6TI-01	#3	0.0452478	-0.459146	0.333649
bulk cancer mRNA	TCGA BLCA	TCGA-FD-A6TK-01	#2	0.510809	0.585312	-0.815864
bulk cancer mRNA	TCGA BLCA	TCGA-FJ-A3Z7-01	#1	0.510602	-0.433399	0.021335
bulk cancer mRNA	TCGA BLCA	TCGA-FJ-A3Z9-01	#3	-0.662843	-0.374283	0.737835
bulk cancer mRNA	TCGA BLCA	TCGA-FJ-A3ZE-01	#3	-0.580319	-0.328141	0.658412
bulk cancer mRNA	TCGA BLCA	TCGA-FJ-A3ZF-01	#3	-0.178403	-0.622791	0.636699
bulk cancer mRNA	TCGA BLCA	TCGA-FJ-A871-01	#1	0.324912	0.0135543	-0.216776
bulk cancer mRNA	TCGA BLCA	TCGA-FT-A3EE-01	#3	-0.355477	0.0628755	0.1768
bulk cancer mRNA	TCGA BLCA	TCGA-FT-A61P-01	#1	0.589616	0.405814	-0.724352
bulk cancer mRNA	TCGA BLCA	TCGA-G2-A2EC-01	#1	0.487358	-0.457472	0.0305648
bulk cancer mRNA	TCGA BLCA	TCGA-G2-A2EF-01	#2	0.107535	0.711069	-0.63274
bulk cancer mRNA	TCGA BLCA	TCGA-G2-A2EJ-01	#2	-0.488501	0.750153	-0.287089
bulk cancer mRNA	TCGA BLCA	TCGA-G2-A2EK-01	#3	-0.0542859	-0.63541	0.538861
bulk cancer mRNA	TCGA BLCA	TCGA-G2-A2EL-01	#1	-0.0357705	-0.0993849	0.118395
bulk cancer mRNA	TCGA BLCA	TCGA-G2-A2EO-01	#1	0.407158	0.0908339	-0.350005
bulk cancer mRNA	TCGA BLCA	TCGA-G2-A2ES-01	#2	-0.259027	0.806214	-0.489371
bulk cancer mRNA	TCGA BLCA	TCGA-G2-A3IB-01	#2	-0.609542	0.640304	-0.122611
bulk cancer mRNA	TCGA BLCA	TCGA-G2-A3IE-01	#3	-0.360351	-0.693196	0.796751
bulk cancer mRNA	TCGA BLCA	TCGA-G2-A3VY-01	#3	-0.374408	-0.583842	0.731442
bulk cancer mRNA	TCGA BLCA	TCGA-G2-AA3B-01	#3	-0.513013	-0.483891	0.739905
bulk cancer mRNA	TCGA BLCA	TCGA-G2-AA3C-01	#2	0.349742	0.478345	-0.602609
bulk cancer mRNA	TCGA BLCA	TCGA-G2-AA3D-01	#3	-0.548683	-0.482838	0.764642
bulk cancer mRNA	TCGA BLCA	TCGA-G2-AA3F-01	#3	-0.289664	-0.586721	0.666086
bulk cancer mRNA	TCGA BLCA	TCGA-GC-A3BM-01	#3	-0.521151	-0.198598	0.502431
bulk cancer mRNA	TCGA BLCA	TCGA-GC-A3I6-01	#2	-0.394254	0.699966	-0.311237
bulk cancer mRNA	TCGA BLCA	TCGA-GC-A3OO-01	#1	0.349036	-0.0678252	-0.189811
bulk cancer mRNA	TCGA BLCA	TCGA-GC-A3RB-01	#3	-0.524094	-0.0596869	0.40484
bulk cancer mRNA	TCGA BLCA	TCGA-GC-A3RC-01	#2	-0.200948	0.845115	-0.545019
bulk cancer mRNA	TCGA BLCA	TCGA-GC-A3RD-01	#3	-0.509939	-0.227302	0.5259
bulk cancer mRNA	TCGA BLCA	TCGA-GC-A3WC-01	#2	0.265777	0.435936	-0.53063
bulk cancer mRNA	TCGA BLCA	TCGA-GC-A3YS-01	#2	0.172479	0.733128	-0.709449
bulk cancer mRNA	TCGA BLCA	TCGA-GC-A4ZW-01	#3	-0.324994	-0.160053	0.359817
bulk cancer mRNA	TCGA BLCA	TCGA-GC-A6I1-01	#2	-0.0203794	0.82507	-0.648414
bulk cancer mRNA	TCGA BLCA	TCGA-GC-A6I3-01	#1	0.223821	-0.278138	0.0764692
bulk cancer mRNA	TCGA BLCA	TCGA-GD-A2C5-01	#3	0.265322	-0.625835	0.3255
bulk cancer mRNA	TCGA BLCA	TCGA-GD-A3OP-01	#3	0.309537	-0.655399	0.317673
bulk cancer mRNA	TCGA BLCA	TCGA-GD-A3OQ-01	#2	-0.598346	0.35474	0.100611
bulk cancer mRNA	TCGA BLCA	TCGA-GD-A3OS-01	#1	0.404286	0.217415	-0.431339
bulk cancer mRNA	TCGA BLCA	TCGA-GD-A6C6-01	#3	-0.311449	-0.270972	0.427998
bulk cancer mRNA	TCGA BLCA	TCGA-GD-A76B-01	#3	0.128429	-0.506862	0.329862
bulk cancer mRNA	TCGA BLCA	TCGA-GU-A42P-01	#3	-0.124069	-0.552228	0.55237
bulk cancer mRNA	TCGA BLCA	TCGA-GU-A42Q-01	#2	-0.338059	0.529985	-0.209201
bulk cancer mRNA	TCGA BLCA	TCGA-GU-A42R-01	#3	-0.454742	-0.375589	0.604073
bulk cancer mRNA	TCGA BLCA	TCGA-GU-A762-01	#2	0.302031	0.709753	-0.768359
bulk cancer mRNA	TCGA BLCA	TCGA-GU-A763-01	#3	-0.603151	-0.393425	0.716344
bulk cancer mRNA	TCGA BLCA	TCGA-GU-A764-01	#2	0.378043	0.604168	-0.7333
bulk cancer mRNA	TCGA BLCA	TCGA-GU-A766-01	#2	0.243703	0.716568	-0.732977
bulk cancer mRNA	TCGA BLCA	TCGA-GU-A767-01	#3	0.236865	-0.639537	0.36122
bulk cancer mRNA	TCGA BLCA	TCGA-GU-AATO-01	#1	0.159083	-0.0253569	-0.0880558
bulk cancer mRNA	TCGA BLCA	TCGA-GU-AATP-01	#1	0.453016	-0.292239	-0.0542115
bulk cancer mRNA	TCGA BLCA	TCGA-GU-AATQ-01	#2	-0.35442	0.437343	-0.12762
bulk cancer mRNA	TCGA BLCA	TCGA-GV-A3JV-01	#3	0.225445	-0.452365	0.207364
bulk cancer mRNA	TCGA BLCA	TCGA-GV-A3JW-01	#3	-0.351449	-0.647703	0.759843
bulk cancer mRNA	TCGA BLCA	TCGA-GV-A3JX-01	#3	-0.231972	-0.0859314	0.23775
bulk cancer mRNA	TCGA BLCA	TCGA-GV-A3JZ-01	#1	0.335391	-0.33918	0.0730523
bulk cancer mRNA	TCGA BLCA	TCGA-GV-A3QF-01	#3	-0.458612	-0.558484	0.762775
bulk cancer mRNA	TCGA BLCA	TCGA-GV-A3QG-01	#1	0.806596	0.0982805	-0.60294
bulk cancer mRNA	TCGA BLCA	TCGA-GV-A3QH-01	#3	-0.401351	-0.467689	0.660412
bulk cancer mRNA	TCGA BLCA	TCGA-GV-A3QI-01	#3	-0.201637	-0.297386	0.390655
bulk cancer mRNA	TCGA BLCA	TCGA-GV-A3QK-01	#3	-0.260271	-0.498375	0.570472
bulk cancer mRNA	TCGA BLCA	TCGA-GV-A40E-01	#2	-0.175157	0.669507	-0.413916
bulk cancer mRNA	TCGA BLCA	TCGA-GV-A40G-01	#3	-0.363866	-0.519047	0.672088
bulk cancer mRNA	TCGA BLCA	TCGA-GV-A6ZA-01	#3	-0.558267	-0.392708	0.685014
bulk cancer mRNA	TCGA BLCA	TCGA-H4-A2HO-01	#3	0.186456	-0.71687	0.461283
bulk cancer mRNA	TCGA BLCA	TCGA-H4-A2HQ-01	#3	-0.522265	-0.185976	0.51072
bulk cancer mRNA	TCGA BLCA	TCGA-HQ-A2OE-01	#3	-0.454211	-0.357196	0.598548
bulk cancer mRNA	TCGA BLCA	TCGA-HQ-A2OF-01	#3	-0.203289	-0.320486	0.39932
bulk cancer mRNA	TCGA BLCA	TCGA-HQ-A5ND-01	#2	-0.580166	0.453957	0.016258
bulk cancer mRNA	TCGA BLCA	TCGA-HQ-A5NE-01	#2	-0.278893	0.588215	-0.294897
bulk cancer mRNA	TCGA BLCA	TCGA-K4-A3WS-01	#1	0.83534	-0.138338	-0.442687
bulk cancer mRNA	TCGA BLCA	TCGA-K4-A3WU-01	#1	0.711697	-0.332667	-0.195457
bulk cancer mRNA	TCGA BLCA	TCGA-K4-A3WV-01	#3	-0.217224	0.0385629	0.114642
bulk cancer mRNA	TCGA BLCA	TCGA-K4-A4AB-01	#1	0.105161	0.0924961	-0.169309
bulk cancer mRNA	TCGA BLCA	TCGA-K4-A4AC-01	#2	-0.205752	0.845738	-0.552664
bulk cancer mRNA	TCGA BLCA	TCGA-K4-A54R-01	#2	0.141315	0.348867	-0.378386
bulk cancer mRNA	TCGA BLCA	TCGA-K4-A5RH-01	#1	0.648538	0.418565	-0.75104
bulk cancer mRNA	TCGA BLCA	TCGA-K4-A5RI-01	#2	-0.0861231	0.444738	-0.319199
bulk cancer mRNA	TCGA BLCA	TCGA-K4-A5RJ-01	#1	0.413029	0.318555	-0.510439
bulk cancer mRNA	TCGA BLCA	TCGA-K4-A6FZ-01	#2	-0.501534	0.47522	-0.0542988
bulk cancer mRNA	TCGA BLCA	TCGA-K4-A6MB-01	#3	-0.00816334	-0.392257	0.313603
bulk cancer mRNA	TCGA BLCA	TCGA-K4-A83P-01	#1	0.838862	-0.152129	-0.428547
bulk cancer mRNA	TCGA BLCA	TCGA-K4-AAQO-01	#1	0.730354	-0.415862	-0.147052
bulk cancer mRNA	TCGA BLCA	TCGA-KQ-A41N-01	#3	-0.202611	-0.587953	0.60484
bulk cancer mRNA	TCGA BLCA	TCGA-KQ-A41O-01	#3	-0.621046	-0.471071	0.792937
bulk cancer mRNA	TCGA BLCA	TCGA-KQ-A41P-01	#3	0.0385722	-0.407409	0.287265
bulk cancer mRNA	TCGA BLCA	TCGA-KQ-A41Q-01	#3	-0.368166	-0.43156	0.595892
bulk cancer mRNA	TCGA BLCA	TCGA-KQ-A41R-01	#3	-0.1835	-0.748711	0.728506
bulk cancer mRNA	TCGA BLCA	TCGA-KQ-A41S-01	#1	0.493284	-0.352	-0.0419089
bulk cancer mRNA	TCGA BLCA	TCGA-LC-A66R-01	#2	0.0242697	0.831428	-0.683738
bulk cancer mRNA	TCGA BLCA	TCGA-LT-A5Z6-01	#3	-0.335703	-0.444785	0.593725
bulk cancer mRNA	TCGA BLCA	TCGA-LT-A8JT-01	#3	-0.409214	-0.601786	0.749441
bulk cancer mRNA	TCGA BLCA	TCGA-MV-A51V-01	#3	-0.170653	-0.629435	0.637732
bulk cancer mRNA	TCGA BLCA	TCGA-PQ-A6FI-01	#2	-0.311625	0.793887	-0.434565
bulk cancer mRNA	TCGA BLCA	TCGA-PQ-A6FN-01	#2	-0.047925	0.656819	-0.505028
bulk cancer mRNA	TCGA BLCA	TCGA-R3-A69X-01	#1	0.674421	-0.13883	-0.337659
bulk cancer mRNA	TCGA BLCA	TCGA-S5-A6DX-01	#1	0.350573	-0.256185	-0.0247776
bulk cancer mRNA	TCGA BLCA	TCGA-S5-AA26-01	#3	-0.712675	-0.3526	0.746527
bulk cancer mRNA	TCGA BLCA	TCGA-SY-A9G0-01	#1	0.825988	-0.228875	-0.362438
bulk cancer mRNA	TCGA BLCA	TCGA-SY-A9G5-01	#2	0.367885	0.453591	-0.620447
bulk cancer mRNA	TCGA BLCA	TCGA-UY-A78K-01	#1	0.3132	-0.205924	-0.0238391
bulk cancer mRNA	TCGA BLCA	TCGA-UY-A78L-01	#2	0.0703636	0.535072	-0.480475
bulk cancer mRNA	TCGA BLCA	TCGA-UY-A78M-01	#3	-0.106197	-0.144609	0.17182
bulk cancer mRNA	TCGA BLCA	TCGA-UY-A78N-01	#3	-0.0235709	-0.493776	0.420744
bulk cancer mRNA	TCGA BLCA	TCGA-UY-A78O-01	#3	-0.244894	-0.635043	0.663256
bulk cancer mRNA	TCGA BLCA	TCGA-UY-A78P-01	#2	0.101794	0.631528	-0.584827
bulk cancer mRNA	TCGA BLCA	TCGA-UY-A8OB-01	#2	-0.418279	0.676985	-0.267781
bulk cancer mRNA	TCGA BLCA	TCGA-UY-A8OC-01	#2	0.291215	0.582552	-0.673707
bulk cancer mRNA	TCGA BLCA	TCGA-UY-A8OD-01	#1	0.775193	-0.347625	-0.236231
bulk cancer mRNA	TCGA BLCA	TCGA-UY-A9PA-01	#3	-0.612225	0.126561	0.30031
bulk cancer mRNA	TCGA BLCA	TCGA-UY-A9PB-01	#2	0.375245	0.705364	-0.814334
bulk cancer mRNA	TCGA BLCA	TCGA-UY-A9PD-01	#1	0.268932	-0.507088	0.233559
bulk cancer mRNA	TCGA BLCA	TCGA-UY-A9PE-01	#3	0.187513	-0.527449	0.302911
bulk cancer mRNA	TCGA BLCA	TCGA-UY-A9PF-01	#3	0.12882	-0.592231	0.380588
bulk cancer mRNA	TCGA BLCA	TCGA-UY-A9PH-01	#3	0.0244986	-0.0474644	0.00984493
bulk cancer mRNA	TCGA BLCA	TCGA-XF-A8HB-01	#3	-0.675326	0.0566026	0.398814
bulk cancer mRNA	TCGA BLCA	TCGA-XF-A8HC-01	#3	-0.392202	-0.599193	0.75382
bulk cancer mRNA	TCGA BLCA	TCGA-XF-A8HD-01	#2	0.162081	0.321849	-0.366394
bulk cancer mRNA	TCGA BLCA	TCGA-XF-A8HE-01	#2	-0.174731	0.745978	-0.491835
bulk cancer mRNA	TCGA BLCA	TCGA-XF-A8HF-01	#3	0.141018	-0.506863	0.307979
bulk cancer mRNA	TCGA BLCA	TCGA-XF-A8HG-01	#3	-0.476301	-0.559308	0.763163
bulk cancer mRNA	TCGA BLCA	TCGA-XF-A8HH-01	#1	0.432111	-0.548715	0.139877
bulk cancer mRNA	TCGA BLCA	TCGA-XF-A8HI-01	#3	-0.501629	-0.362693	0.615732
bulk cancer mRNA	TCGA BLCA	TCGA-XF-A9SH-01	#3	-0.133148	-0.516076	0.488548
bulk cancer mRNA	TCGA BLCA	TCGA-XF-A9SI-01	#1	0.72795	0.0962177	-0.541666
bulk cancer mRNA	TCGA BLCA	TCGA-XF-A9SJ-01	#1	0.271257	0.179125	-0.320034
bulk cancer mRNA	TCGA BLCA	TCGA-XF-A9SK-01	#1	0.376069	0.0956784	-0.337988
bulk cancer mRNA	TCGA BLCA	TCGA-XF-A9SL-01	#1	0.889478	-0.184095	-0.435504
bulk cancer mRNA	TCGA BLCA	TCGA-XF-A9SM-01	#2	0.314445	0.768537	-0.823296
bulk cancer mRNA	TCGA BLCA	TCGA-XF-A9SP-01	#1	0.796813	-0.243264	-0.329876
bulk cancer mRNA	TCGA BLCA	TCGA-XF-A9ST-01	#3	-0.0252797	-0.12545	0.133149
bulk cancer mRNA	TCGA BLCA	TCGA-XF-A9SU-01	#1	0.582962	-0.20984	-0.228923
bulk cancer mRNA	TCGA BLCA	TCGA-XF-A9SV-01	#1	0.226503	-0.423888	0.171412
bulk cancer mRNA	TCGA BLCA	TCGA-XF-A9SW-01	#1	0.888512	-0.0560655	-0.533606
bulk cancer mRNA	TCGA BLCA	TCGA-XF-A9SX-01	#1	0.618879	0.383186	-0.712212
bulk cancer mRNA	TCGA BLCA	TCGA-XF-A9SY-01	#2	0.290822	0.777317	-0.813963
bulk cancer mRNA	TCGA BLCA	TCGA-XF-A9SZ-01	#1	0.456269	-0.0458321	-0.267433
bulk cancer mRNA	TCGA BLCA	TCGA-XF-A9T0-01	#1	0.229445	-0.256514	0.0459595
bulk cancer mRNA	TCGA BLCA	TCGA-XF-A9T2-01	#1	0.450606	-0.034812	-0.265048
bulk cancer mRNA	TCGA BLCA	TCGA-XF-A9T3-01	#1	0.636835	0.347882	-0.703616
bulk cancer mRNA	TCGA BLCA	TCGA-XF-A9T4-01	#2	-0.284228	0.695339	-0.382525
bulk cancer mRNA	TCGA BLCA	TCGA-XF-A9T5-01	#2	0.262388	0.535519	-0.595598
bulk cancer mRNA	TCGA BLCA	TCGA-XF-A9T6-01	#2	-0.364049	0.543377	-0.191535
bulk cancer mRNA	TCGA BLCA	TCGA-XF-A9T8-01	#2	0.0783489	0.760669	-0.677443
bulk cancer mRNA	TCGA BLCA	TCGA-XF-AAME-01	#1	0.728882	0.243822	-0.67931
bulk cancer mRNA	TCGA BLCA	TCGA-XF-AAMG-01	#1	0.346876	-0.318697	0.0479829
bulk cancer mRNA	TCGA BLCA	TCGA-XF-AAMH-01	#1	0.0340224	-0.0655756	0.0294468
bulk cancer mRNA	TCGA BLCA	TCGA-XF-AAMJ-01	#1	0.708665	-0.131505	-0.370114
bulk cancer mRNA	TCGA BLCA	TCGA-XF-AAML-01	#3	-0.397351	-0.302786	0.524577
bulk cancer mRNA	TCGA BLCA	TCGA-XF-AAMQ-01	#3	-0.292505	-0.0166679	0.201566
bulk cancer mRNA	TCGA BLCA	TCGA-XF-AAMR-01	#1	0.646329	-0.135769	-0.317802
bulk cancer mRNA	TCGA BLCA	TCGA-XF-AAMT-01	#2	0.410863	0.580022	-0.747765
bulk cancer mRNA	TCGA BLCA	TCGA-XF-AAMW-01	#2	-0.0976582	0.749897	-0.548542
bulk cancer mRNA	TCGA BLCA	TCGA-XF-AAMX-01	#3	-0.0643711	-0.453666	0.396187
bulk cancer mRNA	TCGA BLCA	TCGA-XF-AAMY-01	#1	0.369465	-0.448485	0.109756
bulk cancer mRNA	TCGA BLCA	TCGA-XF-AAMZ-01	#3	-0.0571448	-0.554621	0.486162
bulk cancer mRNA	TCGA BLCA	TCGA-XF-AAN0-01	#1	0.163027	-0.00844515	-0.0926485
bulk cancer mRNA	TCGA BLCA	TCGA-XF-AAN1-01	#3	-0.46538	-0.589807	0.787362
bulk cancer mRNA	TCGA BLCA	TCGA-XF-AAN2-01	#2	-0.373361	0.599834	-0.231113
bulk cancer mRNA	TCGA BLCA	TCGA-XF-AAN3-01	#2	0.0408947	0.428294	-0.40124
bulk cancer mRNA	TCGA BLCA	TCGA-XF-AAN4-01	#1	0.832417	0.171933	-0.684394
bulk cancer mRNA	TCGA BLCA	TCGA-XF-AAN5-01	#2	-0.149042	0.838637	-0.579326
bulk cancer mRNA	TCGA BLCA	TCGA-XF-AAN7-01	#1	0.486361	0.00943437	-0.313913
bulk cancer mRNA	TCGA BLCA	TCGA-XF-AAN8-01	#1	0.838871	0.11577	-0.646142
bulk cancer mRNA	TCGA BLCA	TCGA-YC-A89H-01	#2	-0.441523	0.207178	0.104125
bulk cancer mRNA	TCGA BLCA	TCGA-YC-A8S6-01	#1	0.40959	-0.0582606	-0.240423
bulk cancer mRNA	TCGA BLCA	TCGA-YC-A9TC-01	#1	0.131541	0.0934274	-0.151388
bulk cancer mRNA	TCGA BLCA	TCGA-YF-AA3L-01	#3	-0.269142	-0.612353	0.663696
bulk cancer mRNA	TCGA BLCA	TCGA-YF-AA3M-01	#2	-0.537587	0.270339	0.137052
bulk cancer mRNA	TCGA BLCA	TCGA-ZF-A9R0-01	#3	0.013334	-0.554831	0.422074
bulk cancer mRNA	TCGA BLCA	TCGA-ZF-A9R1-01	#3	-0.282399	-0.288308	0.398559
bulk cancer mRNA	TCGA BLCA	TCGA-ZF-A9R2-01	#3	-0.778498	-0.184692	0.661475
bulk cancer mRNA	TCGA BLCA	TCGA-ZF-A9R3-01	#3	-0.299621	-0.491822	0.592273
bulk cancer mRNA	TCGA BLCA	TCGA-ZF-A9R4-01	#3	-0.404716	-0.431802	0.623832
bulk cancer mRNA	TCGA BLCA	TCGA-ZF-A9R5-01	#3	-0.30407	-0.471	0.587267
bulk cancer mRNA	TCGA BLCA	TCGA-ZF-A9R7-01	#3	-0.294133	-0.0962313	0.266219
bulk cancer mRNA	TCGA BLCA	TCGA-ZF-A9R9-01	#1	0.669126	-0.400246	-0.129003
bulk cancer mRNA	TCGA BLCA	TCGA-ZF-A9RC-01	#1	0.300937	-0.354121	0.0829709
bulk cancer mRNA	TCGA BLCA	TCGA-ZF-A9RD-01	#2	-0.0628533	0.846608	-0.650201
bulk cancer mRNA	TCGA BLCA	TCGA-ZF-A9RE-01	#3	-0.702393	0.243616	0.261808
bulk cancer mRNA	TCGA BLCA	TCGA-ZF-A9RF-01	#2	0.223264	0.389483	-0.439566
bulk cancer mRNA	TCGA BLCA	TCGA-ZF-A9RL-01	#3	-0.613511	-0.583271	0.881726
bulk cancer mRNA	TCGA BLCA	TCGA-ZF-A9RM-01	#3	-0.52085	-0.554574	0.809939
bulk cancer mRNA	TCGA BLCA	TCGA-ZF-A9RN-01	#2	0.0870873	0.280581	-0.260094
bulk cancer mRNA	TCGA BLCA	TCGA-ZF-AA4N-01	#2	0.0327234	0.673725	-0.561866
bulk cancer mRNA	TCGA BLCA	TCGA-ZF-AA4R-01	#1	0.181088	0.121055	-0.210156
bulk cancer mRNA	TCGA BLCA	TCGA-ZF-AA4T-01	#3	-0.417658	-0.305492	0.536582
bulk cancer mRNA	TCGA BLCA	TCGA-ZF-AA4U-01	#3	-0.784671	-0.174299	0.653778
bulk cancer mRNA	TCGA BLCA	TCGA-ZF-AA4V-01	#2	-0.0848199	0.566837	-0.393264
bulk cancer mRNA	TCGA BLCA	TCGA-ZF-AA4W-01	#2	-0.444344	0.688589	-0.260655
bulk cancer mRNA	TCGA BLCA	TCGA-ZF-AA4X-01	#3	-0.539349	-0.401388	0.694809
bulk cancer mRNA	TCGA BLCA	TCGA-ZF-AA51-01	#1	0.293678	-0.231977	-0.0120372
bulk cancer mRNA	TCGA BLCA	TCGA-ZF-AA52-01	#1	0.628857	-0.000689517	-0.420021
bulk cancer mRNA	TCGA BLCA	TCGA-ZF-AA53-01	#2	0.176263	0.792048	-0.75876
bulk cancer mRNA	TCGA BLCA	TCGA-ZF-AA54-01	#1	0.640246	0.410938	-0.746228
bulk cancer mRNA	TCGA BLCA	TCGA-ZF-AA56-01	#2	-0.261443	0.565945	-0.29826
bulk cancer mRNA	TCGA BLCA	TCGA-ZF-AA58-01	#2	0.49804	0.627596	-0.824346
bulk cancer mRNA	TCGA BLCA	TCGA-ZF-AA5H-01	#2	0.173627	0.706441	-0.685029
bulk cancer mRNA	TCGA BLCA	TCGA-ZF-AA5N-01	#3	-0.506687	0.0811441	0.26418
bulk cancer mRNA	TCGA BLCA	TCGA-ZF-AA5P-01	#1	0.843431	-0.146463	-0.433511
bulk cancer mRNA	IMvigor	SAMf2ce197162ce	#1	0.428159	0.020531	-0.308447
bulk cancer mRNA	IMvigor	SAM698d8d76b934	#1	0.416834	0.209865	-0.425951
bulk cancer mRNA	IMvigor	SAM85e41e7f33f9	#2	-0.112321	0.883865	-0.64073
bulk cancer mRNA	IMvigor	SAMf275eb859a39	#3	-0.381833	-0.0148032	0.255807
bulk cancer mRNA	IMvigor	SAM7f0d9cc7f001	#1	0.750577	-0.230716	-0.303406
bulk cancer mRNA	IMvigor	SAM4305ab968b90	#3	-0.714905	-0.433969	0.813141
bulk cancer mRNA	IMvigor	SAMb2f1d0e54ece	#1	0.639104	0.424831	-0.770276
bulk cancer mRNA	IMvigor	SAMdf3e42c8672a	#2	-0.267317	0.769671	-0.443731
bulk cancer mRNA	IMvigor	SAMd027124354ce	#1	0.247768	0.315874	-0.412053
bulk cancer mRNA	IMvigor	SAM36d87392593b	#2	-0.0948064	0.644118	-0.453531
bulk cancer mRNA	IMvigor	SAM4edbe45817b3	#2	-0.385502	0.829968	-0.422486
bulk cancer mRNA	IMvigor	SAM36a9225b0222	#1	0.75629	0.367261	-0.792303
bulk cancer mRNA	IMvigor	SAM6dd7ad1d797d	#2	0.324539	0.673696	-0.754235
bulk cancer mRNA	IMvigor	SAMc0d625a50eb8	#1	0.820527	-0.126028	-0.440524
bulk cancer mRNA	IMvigor	SAM18039827e1b9	#3	-0.396746	-0.465659	0.644177
bulk cancer mRNA	IMvigor	SAM681e4bf7cf85	#3	-0.147779	-0.322841	0.352013
bulk cancer mRNA	IMvigor	SAMc692536a795a	#1	0.7852	-0.34275	-0.242766
bulk cancer mRNA	IMvigor	SAM9a2cf3c06fb3	#1	0.659803	-0.104669	-0.341709
bulk cancer mRNA	IMvigor	SAM557dde1b9f3e	#3	0.409721	-0.57664	0.181997
bulk cancer mRNA	IMvigor	SAM81b71522417a	#3	-0.556873	-0.306716	0.622235
bulk cancer mRNA	IMvigor	SAM0684af734db1	#3	-0.60101	-0.376582	0.694774
bulk cancer mRNA	IMvigor	SAMb963dda93cfd	#2	0.231117	0.53078	-0.571794
bulk cancer mRNA	IMvigor	SAMa9ca8536d2b1	#1	0.787464	-0.0254871	-0.500824
bulk cancer mRNA	IMvigor	SAM9fb814c22bdb	#1	0.665191	0.442324	-0.798296
bulk cancer mRNA	IMvigor	SAMbcbc7957c264	#3	-0.499305	-0.336527	0.594769
bulk cancer mRNA	IMvigor	SAM7fb6987514a4	#1	0.62114	0.451028	-0.768166
bulk cancer mRNA	IMvigor	SAM63405b04ab2d	#1	0.526742	0.372642	-0.652965
bulk cancer mRNA	IMvigor	SAM18bc1078bc15	#3	-0.148999	-0.157726	0.238566
bulk cancer mRNA	IMvigor	SAMd1bd63734394	#2	-0.725233	0.505867	0.0741202
bulk cancer mRNA	IMvigor	SAMe9ae8beb82fa	#1	0.519168	0.0453865	-0.38774
bulk cancer mRNA	IMvigor	SAMae1690469964	#3	-0.638367	-0.286535	0.654111
bulk cancer mRNA	IMvigor	SAM23095936e611	#3	-0.429651	-0.514149	0.691505
bulk cancer mRNA	IMvigor	SAM7114d99032ec	#3	-0.0227691	-0.483211	0.393518
bulk cancer mRNA	IMvigor	SAMd215b503f99a	#1	0.477692	0.112922	-0.418959
bulk cancer mRNA	IMvigor	SAMdb3f50c9129c	#1	0.457343	-0.260877	-0.0801742
bulk cancer mRNA	IMvigor	SAMbf1a3ae828e6	#1	0.780829	-0.160096	-0.383582
bulk cancer mRNA	IMvigor	SAM032c642382a7	#2	0.17666	0.44727	-0.457814
bulk cancer mRNA	IMvigor	SAMb419a8fcbfcd	#1	0.0331619	-0.0908188	0.0652888
bulk cancer mRNA	IMvigor	SAM8884fe446d20	#2	0.144908	0.84339	-0.77442
bulk cancer mRNA	IMvigor	SAM0ce9c983b20f	#2	0.40508	0.577958	-0.742372
bulk cancer mRNA	IMvigor	SAMa1e62d323e1d	#1	0.41142	-0.37018	0.0237376
bulk cancer mRNA	IMvigor	SAM2f228939632f	#1	0.53093	0.193151	-0.508899
bulk cancer mRNA	IMvigor	SAM9539a4f19ebc	#3	-0.56648	-0.234745	0.553343
bulk cancer mRNA	IMvigor	SAM36851bc8b9ae	#3	-0.550238	-0.349538	0.637253
bulk cancer mRNA	IMvigor	SAM297c0301e861	#1	0.618729	0.544067	-0.843228
bulk cancer mRNA	IMvigor	SAM1fa6bcb7fc48	#3	-0.386003	-0.406683	0.574496
bulk cancer mRNA	IMvigor	SAMeff2ce356ccb	#3	-0.680879	-0.280302	0.676633
bulk cancer mRNA	IMvigor	SAM110501d0eedb	#3	-0.272836	-0.197508	0.335508
bulk cancer mRNA	IMvigor	SAM2e9ac0b1b250	#2	0.248514	0.268965	-0.366431
bulk cancer mRNA	IMvigor	SAMd636e3461955	#1	0.801838	0.198715	-0.689588
bulk cancer mRNA	IMvigor	SAMe712352fb82a	#3	-0.159206	-0.410992	0.453506
bulk cancer mRNA	IMvigor	SAM30b5c6c54cf7	#2	-0.416071	0.538641	-0.161852
bulk cancer mRNA	IMvigor	SAMd98bac0a070f	#1	-0.0809002	0.0124278	0.026859
bulk cancer mRNA	IMvigor	SAM08cce2fa88f2	#3	-0.550875	-0.450306	0.714266
bulk cancer mRNA	IMvigor	SAMfd947610629d	#1	0.505587	-0.257269	-0.141088
bulk cancer mRNA	IMvigor	SAM943df5cf15df	#2	-0.229148	0.775626	-0.490871
bulk cancer mRNA	IMvigor	SAM39eb94fa504d	#2	-0.0326355	0.624587	-0.48516
bulk cancer mRNA	IMvigor	SAMc0da5d48686d	#1	0.0284369	0.165139	-0.146969
bulk cancer mRNA	IMvigor	SAM4501e41e4751	#2	0.226173	0.663358	-0.685089
bulk cancer mRNA	IMvigor	SAM5b57e47fdcb3	#3	-0.220212	-0.35622	0.435286
bulk cancer mRNA	IMvigor	SAMae4da274eded	#3	0.0646708	-0.222928	0.152297
bulk cancer mRNA	IMvigor	SAMd697ba701077	#3	-0.0354987	-0.392372	0.335483
bulk cancer mRNA	IMvigor	SAM166a419a4e5a	#1	0.754895	0.0650285	-0.557019
bulk cancer mRNA	IMvigor	SAM025b45c27e05	#1	0.466907	0.28314	-0.542321
bulk cancer mRNA	IMvigor	SAMe07c4560772d	#3	-0.498057	-0.583782	0.80286
bulk cancer mRNA	IMvigor	SAM2dc578e0165f	#3	-0.174598	0.128837	0.0306327
bulk cancer mRNA	IMvigor	SAM3785587846ce	#3	-0.344643	-0.580827	0.69937
bulk cancer mRNA	IMvigor	SAM52500cabdd36	#3	-0.360019	-0.419495	0.570636
bulk cancer mRNA	IMvigor	SAM14df63a65411	#3	-0.499527	-0.0176835	0.34224
bulk cancer mRNA	IMvigor	SAMdab9ca8fb5de	#1	0.223372	-0.314532	0.091037
bulk cancer mRNA	IMvigor	SAM34430ef08e5b	#1	0.541525	-0.0786064	-0.289742
bulk cancer mRNA	IMvigor	SAMf28c01545593	#3	-0.622099	-0.52109	0.831309
bulk cancer mRNA	IMvigor	SAMaec7380f9ab0	#1	0.0652059	-0.0261702	0.000301127
bulk cancer mRNA	IMvigor	SAMbd8ee73983b8	#3	0.126411	-0.412187	0.236401
bulk cancer mRNA	IMvigor	SAMe94c30c30616	#1	0.236867	-0.0668896	-0.108821
bulk cancer mRNA	IMvigor	SAM54e58f1b0230	#3	-0.543851	-0.403395	0.69093
bulk cancer mRNA	IMvigor	SAM61b9d4d84c64	#3	-0.31688	-0.542248	0.657075
bulk cancer mRNA	IMvigor	SAMe97af0feefdf	#3	-0.255759	-0.00483306	0.162069
bulk cancer mRNA	IMvigor	SAMdad5c29dc105	#3	-0.165635	-0.473396	0.482075
bulk cancer mRNA	IMvigor	SAMa424c75831b4	#3	-0.392702	-0.0487197	0.298692
bulk cancer mRNA	IMvigor	SAMe50d15fde368	#3	-0.691356	-0.458328	0.828423
bulk cancer mRNA	IMvigor	SAM45c8e6412c66	#2	-0.152865	0.883414	-0.609134
bulk cancer mRNA	IMvigor	SAM8533e5e261d6	#3	-0.653207	-0.28245	0.660789
bulk cancer mRNA	IMvigor	SAM0a7c2091dd56	#2	-0.0448394	0.857598	-0.669102
bulk cancer mRNA	IMvigor	SAM7bff231634e9	#2	-0.484413	0.624754	-0.178649
bulk cancer mRNA	IMvigor	SAM5d1dfd5207f5	#3	-0.549205	-0.49539	0.762102
bulk cancer mRNA	IMvigor	SAMeb587a68006b	#1	0.723346	-0.0642917	-0.431346
bulk cancer mRNA	IMvigor	SAMc2a1820d4e6b	#1	0.53648	-0.132697	-0.249589
bulk cancer mRNA	IMvigor	SAMabc151b01ea3	#1	0.0121781	-0.0141308	0.0159118
bulk cancer mRNA	IMvigor	SAMe1eb5d988760	#1	0.621709	0.112821	-0.510578
bulk cancer mRNA	IMvigor	SAMb15ad09d6e24	#1	0.597122	0.437259	-0.744159
bulk cancer mRNA	IMvigor	SAM7893196e0e89	#2	-0.291855	0.352269	-0.0959008
bulk cancer mRNA	IMvigor	SAM3f446449bf81	#2	-0.197747	0.285671	-0.110592
bulk cancer mRNA	IMvigor	SAM961d04c42bd9	#3	0.0820869	-0.282125	0.169765
bulk cancer mRNA	IMvigor	SAM19fec8f3b3bd	#2	0.120249	0.603389	-0.567165
bulk cancer mRNA	IMvigor	SAM6083aac8db99	#1	0.0389792	0.09893	-0.0888297
bulk cancer mRNA	IMvigor	SAM415f36ad349e	#2	0.378222	0.486077	-0.640676
bulk cancer mRNA	IMvigor	SAM7c67b05aa109	#3	-0.714355	-0.417842	0.802101
bulk cancer mRNA	IMvigor	SAM3ee5dcd894f0	#2	-0.377597	0.236412	0.04951
bulk cancer mRNA	IMvigor	SAM8a1b0e02ee42	#3	-0.110092	-0.276456	0.31752
bulk cancer mRNA	IMvigor	SAMd7d57ee3a863	#2	0.405028	0.567297	-0.7112
bulk cancer mRNA	IMvigor	SAM563d6233dfa2	#2	-0.515174	0.295145	0.0950868
bulk cancer mRNA	IMvigor	SAM4581bac493af	#2	-0.123493	0.0816584	0.03071
bulk cancer mRNA	IMvigor	SAMa1871f491b02	#3	-0.780081	-0.13347	0.624891
bulk cancer mRNA	IMvigor	SAM30cf07d4874f	#1	0.7684	0.159642	-0.632302
bulk cancer mRNA	IMvigor	SAMd135d5867fe3	#2	0.533387	0.57305	-0.809162
bulk cancer mRNA	IMvigor	SAM9e11ec6bea80	#2	0.132338	0.592952	-0.563041
bulk cancer mRNA	IMvigor	SAM065890737112	#3	-0.500076	-0.339012	0.610083
bulk cancer mRNA	IMvigor	SAMb470eb8f04be	#3	-0.193761	-0.130896	0.229747
bulk cancer mRNA	IMvigor	SAM675a12a09c15	#3	0.0595202	-0.326787	0.206762
bulk cancer mRNA	IMvigor	SAM1e9c4d1d39ae	#2	-0.517683	0.302645	0.114795
bulk cancer mRNA	IMvigor	SAM5a2347c0498a	#3	-0.35124	-0.512482	0.655442
bulk cancer mRNA	IMvigor	SAM9306c5c92444	#3	-0.358655	-0.309133	0.504812
bulk cancer mRNA	IMvigor	SAMb15ac6e4c4ef	#3	-0.238271	-0.481399	0.54796
bulk cancer mRNA	IMvigor	SAM28e6031ac18b	#3	-0.579525	-0.377129	0.68812
bulk cancer mRNA	IMvigor	SAMd86389d0d768	#3	-0.465601	-0.676657	0.848667
bulk cancer mRNA	IMvigor	SAM63b2189c36d7	#3	-0.460101	-0.637419	0.81154
bulk cancer mRNA	IMvigor	SAM18be5b395318	#3	-0.229098	-0.184428	0.316606
bulk cancer mRNA	IMvigor	SAM0d855cff64e6	#2	-0.576257	0.336207	0.115722
bulk cancer mRNA	IMvigor	SAM6cbc10abddb0	#2	-0.246382	0.752119	-0.452448
bulk cancer mRNA	IMvigor	SAMe9475f77504b	#1	0.749415	0.0471525	-0.522384
bulk cancer mRNA	IMvigor	SAMa535fcdf18a0	#3	-0.319243	-0.283409	0.437961
bulk cancer mRNA	IMvigor	SAM7746b76437e6	#3	-0.498982	-0.402988	0.643763
bulk cancer mRNA	IMvigor	SAM548551ef782c	#3	-0.229293	-0.241196	0.355945
bulk cancer mRNA	IMvigor	SAM203dcf14f927	#1	0.22148	0.00286965	-0.138285
bulk cancer mRNA	IMvigor	SAMe41b1e773582	#2	-0.348615	0.533495	-0.20995
bulk cancer mRNA	IMvigor	SAM978a587b207e	#1	0.33406	0.20281	-0.379948
bulk cancer mRNA	IMvigor	SAM2c9586161ce6	#3	-0.694161	-0.394694	0.773474
bulk cancer mRNA	IMvigor	SAM8f2275c36e8c	#3	-0.43492	-0.382894	0.593547
bulk cancer mRNA	IMvigor	SAMfddc359e862b	#1	0.612833	-0.38548	-0.0904612
bulk cancer mRNA	IMvigor	SAM753d4bb52dbe	#1	0.552247	-0.160576	-0.23261
bulk cancer mRNA	IMvigor	SAM59f392864f5d	#1	0.660394	-0.0146994	-0.416951
bulk cancer mRNA	IMvigor	SAM26104d5adc89	#1	0.0356811	-0.0806892	0.0173252
bulk cancer mRNA	IMvigor	SAMba1a34b5a060	#2	0.110925	0.680699	-0.622477
bulk cancer mRNA	IMvigor	SAM18a4dabbc557	#3	-0.129901	0.00487097	0.092288
bulk cancer mRNA	IMvigor	SAMfb7aec7cb0e2	#2	0.0188873	0.597184	-0.480315
bulk cancer mRNA	IMvigor	SAMfed609955db9	#3	-0.296773	-0.0364865	0.202741
bulk cancer mRNA	IMvigor	SAMb8070b7937e7	#3	-0.203105	-0.537517	0.553156
bulk cancer mRNA	IMvigor	SAMf2aae1443f67	#3	-0.795806	-0.109477	0.608279
bulk cancer mRNA	IMvigor	SAM2bba8cb35e48	#1	0.560633	-0.106519	-0.292357
bulk cancer mRNA	IMvigor	SAMcee0fa8c05b4	#3	-0.0371424	-0.380503	0.340179
bulk cancer mRNA	IMvigor	SAM5c139c5c1c4f	#2	-0.500157	0.18523	0.166497
bulk cancer mRNA	IMvigor	SAMc1251c7bfee2	#2	-0.104942	0.256737	-0.121598
bulk cancer mRNA	IMvigor	SAM6780ed436b55	#2	0.0649512	0.533753	-0.468185
bulk cancer mRNA	IMvigor	SAM9410b866974a	#2	0.396537	0.452608	-0.624892
bulk cancer mRNA	IMvigor	SAM5d989c86255e	#1	0.368003	-0.170688	-0.113612
bulk cancer mRNA	IMvigor	SAM27299aed7681	#3	-0.63302	-0.379365	0.7167
bulk cancer mRNA	IMvigor	SAM49d48750e294	#1	0.391605	0.0807937	-0.341532
bulk cancer mRNA	IMvigor	SAMd43f8933066b	#1	0.63666	-0.256397	-0.210395
bulk cancer mRNA	IMvigor	SAM7aa01fc49a80	#1	0.689785	-0.108012	-0.369816
bulk cancer mRNA	IMvigor	SAM0257bbbbd388	#3	-0.278214	-0.447803	0.560888
bulk cancer mRNA	IMvigor	SAMc919aebc7fdd	#1	0.0519777	0.0257153	-0.0667151
bulk cancer mRNA	IMvigor	SAM3894ac3956a5	#1	0.460683	-0.409419	0.0182057
bulk cancer mRNA	IMvigor	SAM3779e979db6b	#1	0.493152	-0.292901	-0.0996717
bulk cancer mRNA	IMvigor	SAM1c0ecfb3eb63	#2	0.359227	0.668341	-0.789557
bulk cancer mRNA	IMvigor	SAMbcb07ba81cee	#2	-0.300153	0.483449	-0.190187
bulk cancer mRNA	IMvigor	SAM957378bd907f	#1	0.445321	0.130334	-0.378405
bulk cancer mRNA	IMvigor	SAM2624229effe8	#1	0.647471	-0.217358	-0.25949
bulk cancer mRNA	IMvigor	SAM670649e105b5	#2	0.018843	0.254067	-0.235537
bulk cancer mRNA	IMvigor	SAM91c47b054ffb	#3	0.0188272	-0.268875	0.215605
bulk cancer mRNA	IMvigor	SAM491e341d5a82	#3	-0.0143862	-0.347114	0.290596
bulk cancer mRNA	IMvigor	SAM5fe7a81a39dd	#3	0.173441	-0.457192	0.256932
bulk cancer mRNA	IMvigor	SAM29da928587ad	#3	-0.270141	-0.0572435	0.215782
bulk cancer mRNA	IMvigor	SAM8e469834acc1	#1	0.50351	-0.486101	0.0506166
bulk cancer mRNA	IMvigor	SAM8e43e9caf307	#3	-0.328798	-0.602965	0.717911
bulk cancer mRNA	IMvigor	SAM99b1f6a9534e	#3	-0.290765	-0.502983	0.606277
bulk cancer mRNA	IMvigor	SAM9681450bbc90	#2	0.471005	0.480872	-0.704802
bulk cancer mRNA	IMvigor	SAM7d7c54623618	#3	0.0465739	-0.195424	0.148287
bulk cancer mRNA	IMvigor	SAMbfdffb97c446	#1	0.431534	0.36766	-0.568804
bulk cancer mRNA	IMvigor	SAM3b15b4c6311d	#2	-0.286517	0.796637	-0.449127
bulk cancer mRNA	IMvigor	SAM00b9e5c52da9	#2	0.263527	0.46958	-0.56574
bulk cancer mRNA	IMvigor	SAM1c8b086175ca	#1	0.625434	-0.157942	-0.2976
bulk cancer mRNA	IMvigor	SAMeaa477a5384b	#3	-0.398599	0.128686	0.155066
bulk cancer mRNA	IMvigor	SAM1dda30f1c5be	#1	0.603237	0.0936563	-0.480605
bulk cancer mRNA	IMvigor	SAM9eebdef2858a	#1	0.120359	-0.0999635	0.0117404
bulk cancer mRNA	IMvigor	SAM2eb07dedf07f	#1	0.668307	0.117834	-0.536089
bulk cancer mRNA	IMvigor	SAMbda79f955628	#1	0.386916	-0.0437328	-0.227691
bulk cancer mRNA	IMvigor	SAM9b9d48b0b02c	#3	-0.546839	-0.282487	0.605603
bulk cancer mRNA	IMvigor	SAMff41c4e8c08f	#1	0.417876	-0.455496	0.0785778
bulk cancer mRNA	IMvigor	SAMc97f35a29d16	#3	-0.525604	-0.289014	0.569665
bulk cancer mRNA	IMvigor	SAMbc8dc3a7b54e	#3	-0.402473	-0.478009	0.672111
bulk cancer mRNA	IMvigor	SAM7b40007f4aa4	#3	-0.374677	-0.104374	0.342746
bulk cancer mRNA	IMvigor	SAM568ce160abd9	#1	0.593075	-0.317288	-0.142393
bulk cancer mRNA	IMvigor	SAM14938611a2d3	#3	-0.130573	-0.51374	0.512896
bulk cancer mRNA	IMvigor	SAM1a87df750b9d	#2	-0.220416	0.778204	-0.478119
bulk cancer mRNA	IMvigor	SAM47fc46c3d6be	#2	0.474853	0.459972	-0.673262
bulk cancer mRNA	IMvigor	SAM7829a341b9f3	#2	-0.54594	0.397678	0.0394648
bulk cancer mRNA	IMvigor	SAM0f956e757453	#1	0.590646	-0.465619	-0.020031
bulk cancer mRNA	IMvigor	SAMaf42c1541269	#1	0.386653	0.148684	-0.367245
bulk cancer mRNA	IMvigor	SAM7538ad9ff524	#2	-0.626664	0.546681	-0.0317993
bulk cancer mRNA	IMvigor	SAMb2e4a082541a	#1	0.650873	0.0345638	-0.443102
bulk cancer mRNA	IMvigor	SAM771445e92421	#1	0.557791	-0.0971046	-0.304244
bulk cancer mRNA	IMvigor	SAM1ab1b28d9f2b	#3	-0.00996867	-0.406193	0.343098
bulk cancer mRNA	IMvigor	SAM1bcc62d8290c	#3	-0.150915	-0.181885	0.26169
bulk cancer mRNA	IMvigor	SAM6662f5181f87	#1	0.0432171	-0.0315411	-0.0280764
bulk cancer mRNA	IMvigor	SAMe0c49ea0df5d	#2	0.171557	0.265203	-0.354812
bulk cancer mRNA	IMvigor	SAM18b9351e265a	#1	0.582107	0.225823	-0.562075
bulk cancer mRNA	IMvigor	SAM87a8e18eb45b	#3	-0.680985	-0.363456	0.739093
bulk cancer mRNA	IMvigor	SAM1f3c93814cb9	#1	0.462742	-0.27454	-0.0843256
bulk cancer mRNA	IMvigor	SAM5fc9ae0aed1f	#2	0.061701	0.712527	-0.608625
bulk cancer mRNA	IMvigor	SAM9725303dce0c	#3	-0.423916	-0.4935	0.692701
bulk cancer mRNA	IMvigor	SAM65afda25b920	#1	0.755491	0.177285	-0.646827
bulk cancer mRNA	IMvigor	SAM07a93a28f801	#3	0.261536	-0.515883	0.257083
bulk cancer mRNA	IMvigor	SAM58e7832f4e7d	#3	-0.502322	-0.551642	0.77216
bulk cancer mRNA	IMvigor	SAMc57eadb2d82b	#3	-0.647506	-0.485441	0.828802
bulk cancer mRNA	IMvigor	SAMd5ab7fbfab4e	#1	0.156702	0.0414554	-0.128871
bulk cancer mRNA	IMvigor	SAMcc7a42d87e9c	#3	-0.0770271	-0.548037	0.496438
bulk cancer mRNA	IMvigor	SAMce39dd79b441	#2	-0.348008	0.7354	-0.366573
bulk cancer mRNA	IMvigor	SAM6964a6d7b967	#3	-0.4737	-0.29366	0.562285
bulk cancer mRNA	IMvigor	SAM6792d6e98068	#3	-0.678021	-0.402419	0.769538
bulk cancer mRNA	IMvigor	SAM31d9176e11fb	#2	-0.601709	0.473188	0.00298624
bulk cancer mRNA	IMvigor	SAM04c589eb3fb3	#2	-0.458625	0.497988	-0.119015
bulk cancer mRNA	IMvigor	SAM5cc2d9036053	#1	0.36037	-0.346952	0.028738
bulk cancer mRNA	IMvigor	SAMb8101c538753	#2	-0.0842942	0.644264	-0.462376
bulk cancer mRNA	IMvigor	SAM1f66db567eb5	#2	0.315449	0.768417	-0.832371
bulk cancer mRNA	IMvigor	SAM4918c524b83a	#3	-0.272843	-0.340374	0.447903
bulk cancer mRNA	IMvigor	SAM6157c8f38b72	#1	0.601255	-0.261433	-0.20244
bulk cancer mRNA	IMvigor	SAMe7e4f7c076a7	#2	-0.113662	0.854152	-0.6201
bulk cancer mRNA	IMvigor	SAM4caabd64e7fd	#3	-0.590304	-0.156629	0.510582
bulk cancer mRNA	IMvigor	SAMe3d4266775a9	#3	-0.111902	-0.473693	0.448007
bulk cancer mRNA	IMvigor	SAM2de7cffb5f72	#3	-0.361116	-0.286572	0.472253
bulk cancer mRNA	GSE13507	GSM340605	#3	-0.173338	-0.191971	0.262459
bulk cancer mRNA	GSE13507	GSM340606	#1	0.278954	0.142932	-0.295129
bulk cancer mRNA	GSE13507	GSM340607	#2	0.0752489	0.161574	-0.182547
bulk cancer mRNA	GSE13507	GSM340608	#3	-0.475486	-0.255982	0.522452
bulk cancer mRNA	GSE13507	GSM340609	#3	-0.614815	-0.329639	0.66753
bulk cancer mRNA	GSE13507	GSM340610	#2	-0.622619	0.312896	0.156914
bulk cancer mRNA	GSE13507	GSM340611	#3	-0.510291	0.0354951	0.307213
bulk cancer mRNA	GSE13507	GSM340612	#1	0.783595	-0.0172	-0.503578
bulk cancer mRNA	GSE13507	GSM340613	#1	0.0342577	0.111391	-0.107027
bulk cancer mRNA	GSE13507	GSM340614	#3	-0.0557894	-0.297499	0.291596
bulk cancer mRNA	GSE13507	GSM340615	#3	-0.135591	-0.0454945	0.123238
bulk cancer mRNA	GSE13507	GSM340616	#3	-0.106186	0.0451805	0.0211898
bulk cancer mRNA	GSE13507	GSM340617	#3	-0.328158	-0.338664	0.494261
bulk cancer mRNA	GSE13507	GSM340618	#3	-0.206409	0.115799	0.0545791
bulk cancer mRNA	GSE13507	GSM340619	#3	-0.453555	-0.345076	0.566176
bulk cancer mRNA	GSE13507	GSM340620	#3	0.101154	-0.309068	0.189205
bulk cancer mRNA	GSE13507	GSM340621	#3	-0.488488	-0.410063	0.651036
bulk cancer mRNA	GSE13507	GSM340622	#3	-0.438419	-0.350223	0.576788
bulk cancer mRNA	GSE13507	GSM340623	#3	-0.0693236	-0.169344	0.194253
bulk cancer mRNA	GSE13507	GSM340624	#3	-0.272014	-0.329968	0.451071
bulk cancer mRNA	GSE13507	GSM340625	#3	-0.439096	-0.441287	0.646559
bulk cancer mRNA	GSE13507	GSM340626	#3	-0.240497	-0.493207	0.545562
bulk cancer mRNA	GSE13507	GSM340627	#3	-0.453633	-0.260341	0.502182
bulk cancer mRNA	GSE13507	GSM340628	#2	-0.0872117	0.836279	-0.611719
bulk cancer mRNA	GSE13507	GSM340629	#2	0.191333	0.331246	-0.409865
bulk cancer mRNA	GSE13507	GSM340630	#3	-0.412699	-0.512118	0.667668
bulk cancer mRNA	GSE13507	GSM340631	#3	-0.286703	-0.363443	0.480694
bulk cancer mRNA	GSE13507	GSM340632	#3	-0.291091	-0.476408	0.564075
bulk cancer mRNA	GSE13507	GSM340633	#3	-0.440539	-0.39393	0.594349
bulk cancer mRNA	GSE13507	GSM340634	#3	-0.22121	0.162484	0.0104787
bulk cancer mRNA	GSE13507	GSM340635	#1	0.389569	-0.301124	-0.0315282
bulk cancer mRNA	GSE13507	GSM340636	#3	-0.102928	-0.0249027	0.107304
bulk cancer mRNA	GSE13507	GSM340637	#2	0.0115702	0.138662	-0.10811
bulk cancer mRNA	GSE13507	GSM340638	#3	-0.350606	-0.268864	0.441237
bulk cancer mRNA	GSE13507	GSM340639	#3	-0.27633	-0.310718	0.430271
bulk cancer mRNA	GSE13507	GSM340640	#3	-0.30702	-0.299305	0.452601
bulk cancer mRNA	GSE13507	GSM340641	#3	-0.327526	-0.265841	0.449175
bulk cancer mRNA	GSE13507	GSM340642	#3	-0.104332	-0.0882174	0.138565
bulk cancer mRNA	GSE13507	GSM340643	#3	-0.45353	-0.212173	0.464772
bulk cancer mRNA	GSE13507	GSM340644	#3	-0.0975202	-0.108095	0.1517
bulk cancer mRNA	GSE13507	GSM340645	#2	-0.482527	0.48388	-0.0740995
bulk cancer mRNA	GSE13507	GSM340646	#3	-0.217039	-0.27119	0.372012
bulk cancer mRNA	GSE13507	GSM340647	#3	-0.170578	-0.120021	0.215313
bulk cancer mRNA	GSE13507	GSM340648	#3	-0.323426	-0.314566	0.463365
bulk cancer mRNA	GSE13507	GSM340649	#3	-0.118871	-0.315144	0.334336
bulk cancer mRNA	GSE13507	GSM340650	#2	0.0354551	0.314028	-0.293472
bulk cancer mRNA	GSE13507	GSM340651	#3	-0.168	-0.262676	0.314943
bulk cancer mRNA	GSE13507	GSM340652	#3	-0.545286	-0.375893	0.664381
bulk cancer mRNA	GSE13507	GSM340653	#3	0.0168002	0.0293574	-0.0185211
bulk cancer mRNA	GSE13507	GSM340654	#1	0.286127	0.269168	-0.398923
bulk cancer mRNA	GSE13507	GSM340655	#3	-0.147786	0.139796	-0.00438101
bulk cancer mRNA	GSE13507	GSM340656	#3	-0.354915	0.0632775	0.193171
bulk cancer mRNA	GSE13507	GSM340657	#3	0.145548	-0.218279	0.0775578
bulk cancer mRNA	GSE13507	GSM340658	#1	0.0866302	-0.0978499	0.0112104
bulk cancer mRNA	GSE13507	GSM340659	#3	0.0645407	-0.449478	0.313392
bulk cancer mRNA	GSE13507	GSM340660	#1	0.742957	0.0859786	-0.551908
bulk cancer mRNA	GSE13507	GSM340661	#3	-0.29142	-0.237902	0.380538
bulk cancer mRNA	GSE13507	GSM340662	#3	-0.00908818	-0.198198	0.184058
bulk cancer mRNA	GSE13507	GSM340663	#2	-0.329287	0.564413	-0.241792
bulk cancer mRNA	GSE13507	GSM340664	#3	-0.327348	0.0807579	0.161002
bulk cancer mRNA	GSE13507	GSM340665	#1	0.362096	-0.103081	-0.173268
bulk cancer mRNA	GSE13507	GSM340666	#3	-0.399749	-0.250496	0.46816
bulk cancer mRNA	GSE13507	GSM340667	#3	-0.497935	-0.363233	0.623794
bulk cancer mRNA	GSE13507	GSM340668	#3	-0.329249	-0.3222	0.486252
bulk cancer mRNA	GSE13507	GSM340669	#3	-0.30509	-0.0580675	0.249831
bulk cancer mRNA	GSE13507	GSM340670	#2	0.126066	0.195846	-0.243907
bulk cancer mRNA	GSE13507	GSM340671	#3	-0.277711	-0.177631	0.327219
bulk cancer mRNA	GSE13507	GSM340672	#2	-0.103091	0.582888	-0.412265
bulk cancer mRNA	GSE13507	GSM340673	#1	0.178679	-0.0986324	-0.0166686
bulk cancer mRNA	GSE13507	GSM340674	#1	0.811235	0.155122	-0.65663
bulk cancer mRNA	GSE13507	GSM340675	#3	-0.134045	0.0780256	0.0323744
bulk cancer mRNA	GSE13507	GSM340676	#1	0.0398132	0.00764763	-0.0267545
bulk cancer mRNA	GSE13507	GSM340677	#1	0.173143	0.195351	-0.252905
bulk cancer mRNA	GSE13507	GSM340678	#1	0.251877	0.0506087	-0.20019
bulk cancer mRNA	GSE13507	GSM340679	#3	-0.00528367	-0.124422	0.118759
bulk cancer mRNA	GSE13507	GSM340680	#3	-0.638583	-0.218464	0.595296
bulk cancer mRNA	GSE13507	GSM340681	#3	-0.283816	-0.0424496	0.244402
bulk cancer mRNA	GSE13507	GSM340682	#3	-0.487871	-0.0669182	0.377649
bulk cancer mRNA	GSE13507	GSM340683	#3	-0.0076884	-0.522944	0.430003
bulk cancer mRNA	GSE13507	GSM340684	#2	-0.299923	0.730033	-0.399777
bulk cancer mRNA	GSE13507	GSM340685	#3	-0.272759	-0.334949	0.443437
bulk cancer mRNA	GSE13507	GSM340686	#3	-0.182134	-0.265089	0.3211
bulk cancer mRNA	GSE13507	GSM340687	#2	0.295241	0.831899	-0.868508
bulk cancer mRNA	GSE13507	GSM340688	#3	-0.420984	-0.507586	0.685801
bulk cancer mRNA	GSE13507	GSM340689	#3	-0.0311971	-0.260958	0.226388
bulk cancer mRNA	GSE13507	GSM340690	#3	0.0438795	-0.156969	0.0928044
bulk cancer mRNA	GSE13507	GSM340691	#3	0.0479264	-0.287875	0.192878
bulk cancer mRNA	GSE13507	GSM340692	#3	-0.0508347	-0.251882	0.228066
bulk cancer mRNA	GSE13507	GSM340693	#1	0.397725	0.364259	-0.542432
bulk cancer mRNA	GSE13507	GSM340694	#1	0.229794	0.025422	-0.152189
bulk cancer mRNA	GSE13507	GSM340695	#3	-0.26683	0.0152001	0.153067
bulk cancer mRNA	GSE13507	GSM340696	#2	0.0920441	0.859026	-0.76061
bulk cancer mRNA	GSE13507	GSM340697	#1	0.761213	-0.00332527	-0.501343
bulk cancer mRNA	GSE13507	GSM340698	#3	-0.0870995	-0.0918874	0.141668
bulk cancer mRNA	GSE13507	GSM340699	#1	0.785559	0.20061	-0.677386
bulk cancer mRNA	GSE13507	GSM340700	#1	0.096767	-0.0329466	-0.0114915
bulk cancer mRNA	GSE13507	GSM340701	#1	0.256818	0.182025	-0.304691
bulk cancer mRNA	GSE13507	GSM340702	#2	-0.0122482	0.470973	-0.375331
bulk cancer mRNA	GSE13507	GSM340703	#3	-0.0502525	-0.167146	0.16527
bulk cancer mRNA	GSE13507	GSM340704	#1	0.254829	0.207728	-0.321992
bulk cancer mRNA	GSE13507	GSM340705	#1	0.812931	0.293472	-0.770441
bulk cancer mRNA	GSE13507	GSM340706	#2	-0.370024	0.517704	-0.184921
bulk cancer mRNA	GSE13507	GSM340707	#3	-0.466882	-0.22935	0.482887
bulk cancer mRNA	GSE13507	GSM340708	#3	-0.0758133	-0.101986	0.150355
bulk cancer mRNA	GSE13507	GSM340709	#2	0.166938	0.34423	-0.372242
bulk cancer mRNA	GSE13507	GSM340710	#3	0.0950074	-0.292395	0.193038
bulk cancer mRNA	GSE13507	GSM340711	#2	-0.102492	0.538314	-0.360303
bulk cancer mRNA	GSE13507	GSM340712	#3	0.049568	-0.134871	0.085106
bulk cancer mRNA	GSE13507	GSM340713	#1	0.145192	-0.307643	0.13654
bulk cancer mRNA	GSE13507	GSM340714	#1	0.69972	0.178747	-0.603149
bulk cancer mRNA	GSE13507	GSM340715	#2	-0.222668	0.363471	-0.157106
bulk cancer mRNA	GSE13507	GSM340716	#3	-0.448117	0.041454	0.244
bulk cancer mRNA	GSE13507	GSM340717	#3	-0.346376	-0.330473	0.499205
bulk cancer mRNA	GSE13507	GSM340718	#1	0.584344	-0.0517524	-0.350543
bulk cancer mRNA	GSE13507	GSM340719	#3	-0.0175948	0.130957	-0.102918
bulk cancer mRNA	GSE13507	GSM340720	#1	0.753705	0.305118	-0.743617
bulk cancer mRNA	GSE13507	GSM340721	#3	0.16272	-0.211527	0.0678051
bulk cancer mRNA	GSE13507	GSM340722	#2	-0.194608	0.378143	-0.186916
bulk cancer mRNA	GSE13507	GSM340723	#3	-0.319373	0.0967498	0.130232
bulk cancer mRNA	GSE13507	GSM340724	#1	0.0249578	0.0958701	-0.0924246
bulk cancer mRNA	GSE13507	GSM340725	#2	0.0504742	0.467465	-0.413916
bulk cancer mRNA	GSE13507	GSM340726	#3	-0.281855	0.0514112	0.129095
bulk cancer mRNA	GSE13507	GSM340727	#1	0.375064	0.250369	-0.463324
bulk cancer mRNA	GSE13507	GSM340728	#2	0.0418596	0.877308	-0.733045
bulk cancer mRNA	GSE13507	GSM340729	#3	-0.116266	-0.238801	0.282815
bulk cancer mRNA	GSE13507	GSM340730	#3	-0.105885	-0.390475	0.369341
bulk cancer mRNA	GSE13507	GSM340731	#2	-0.0989457	0.771257	-0.564074
bulk cancer mRNA	GSE13507	GSM340732	#2	0.133901	0.777699	-0.712205
bulk cancer mRNA	GSE13507	GSM340733	#1	0.494266	0.407902	-0.666702
bulk cancer mRNA	GSE13507	GSM340734	#3	-0.0378119	-0.0454509	0.054185
bulk cancer mRNA	GSE13507	GSM340735	#3	-0.442525	0.0795627	0.202164
bulk cancer mRNA	GSE13507	GSM340736	#3	-0.33313	-0.0387346	0.23978
bulk cancer mRNA	GSE13507	GSM340737	#3	-0.216296	-0.318994	0.410949
bulk cancer mRNA	GSE13507	GSM340738	#3	-0.0590696	-0.601077	0.522198
bulk cancer mRNA	GSE13507	GSM340739	#3	0.0671957	0.0320869	-0.0754678
bulk cancer mRNA	GSE13507	GSM340740	#1	0.426543	-0.366352	0.000827564
bulk cancer mRNA	GSE13507	GSM340741	#3	-0.15281	-0.353818	0.375999
bulk cancer mRNA	GSE13507	GSM340742	#1	0.385079	0.352483	-0.545102
bulk cancer mRNA	GSE13507	GSM340743	#3	-0.136048	0.0727061	0.0273525
bulk cancer mRNA	GSE13507	GSM340744	#1	0.336519	-0.124808	-0.127789
bulk cancer mRNA	GSE13507	GSM340745	#2	-0.189366	0.449332	-0.232638
bulk cancer mRNA	GSE13507	GSM340746	#1	0.824022	0.208682	-0.708272
bulk cancer mRNA	GSE13507	GSM340747	#3	-0.088781	-0.321716	0.320505
bulk cancer mRNA	GSE13507	GSM340748	#3	-0.309615	-0.285205	0.424434
bulk cancer mRNA	GSE13507	GSM340749	#1	0.745201	-0.0802043	-0.434796
bulk cancer mRNA	GSE13507	GSM340750	#1	0.656425	0.0502067	-0.46827
bulk cancer mRNA	GSE13507	GSM340751	#1	-0.00337892	-0.00104572	0.0114993
bulk cancer mRNA	GSE13507	GSM340752	#1	0.174659	-0.238845	0.0615609
bulk cancer mRNA	GSE13507	GSM340753	#3	-0.16751	-0.337604	0.366826
bulk cancer mRNA	GSE13507	GSM340754	#3	-0.150602	-0.447728	0.452976
bulk cancer mRNA	GSE13507	GSM340755	#3	-0.226358	-0.212853	0.323236
bulk cancer mRNA	GSE13507	GSM340756	#3	-0.188485	-0.153744	0.238162
bulk cancer mRNA	GSE13507	GSM340757	#3	-0.183562	-0.0898876	0.213432
bulk cancer mRNA	GSE13507	GSM340758	#1	0.63772	0.222231	-0.608444
bulk cancer mRNA	GSE13507	GSM340759	#1	0.782141	0.161148	-0.644023
bulk cancer mRNA	GSE13507	GSM340760	#1	0.21317	-0.303957	0.109617
bulk cancer mRNA	GSE13507	GSM340761	#1	0.681553	0.408102	-0.784807
bulk cancer mRNA	GSE13507	GSM340762	#1	0.137386	-0.15709	0.022473
bulk cancer mRNA	GSE13507	GSM340763	#2	0.368876	0.39572	-0.55667
bulk cancer mRNA	GSE13507	GSM340764	#3	-0.101841	-0.22472	0.246649
bulk cancer mRNA	GSE13507	GSM340765	#3	-0.547645	-0.0306535	0.380202
bulk cancer mRNA	GSE13507	GSM340766	#2	0.354546	0.646615	-0.737637
bulk cancer mRNA	GSE13507	GSM340767	#3	-0.461891	0.0751509	0.240157
bulk cancer mRNA	GSE13507	GSM340768	#3	-0.108613	-0.261263	0.284489
bulk cancer mRNA	GSE13507	GSM340769	#1	0.68691	0.398193	-0.77887
bulk cancer mRNA	GSE13507	GSM340770	#3	-0.309949	0.0746245	0.143775
bulk cancer mRNA	GSE13507	GSM340771	#3	-0.388069	-0.401004	0.587951
bulk cancer mRNA	GSE13507	GSM340772	#3	-0.334499	-0.426805	0.56857
bulk cancer mRNA	GSE13507	GSM340773	#1	0.43247	0.324474	-0.553333
bulk cancer mRNA	GSE13507	GSM340774	#1	0.474391	0.109548	-0.405435
bulk cancer mRNA	GSE13507	GSM340775	#2	-0.266983	0.258923	-0.0371724
bulk cancer mRNA	GSE13507	GSM340776	#3	-0.354023	-0.468995	0.618344
bulk cancer mRNA	GSE13507	GSM340777	#3	-0.533142	-0.2821	0.578431
bulk cancer mRNA	GSE13507	GSM340778	#1	0.292842	-0.0588099	-0.128031
bulk cancer mRNA	GSE13507	GSM340779	#1	0.33231	-0.255658	-0.0193058
bulk cancer mRNA	GSE13507	GSM340780	#1	0.152968	0.0732784	-0.132363
bulk cancer mRNA	GSE13507	GSM340781	#2	-0.281384	0.234788	0.00215224
bulk cancer mRNA	GSE13507	GSM340782	#2	-0.211562	0.420877	-0.199916
bulk cancer mRNA	GSE13507	GSM340783	#1	0.804522	0.172124	-0.668697
bulk cancer mRNA	GSE13507	GSM340784	#1	0.710722	0.207816	-0.635238
bulk cancer mRNA	GSE13507	GSM340785	#3	-0.300103	-0.254519	0.396311
bulk cancer mRNA	GSE13507	GSM340786	#3	0.0360809	-0.141023	0.0870744
bulk cancer mRNA	GSE13507	GSM340787	#1	0.0895585	-0.132645	0.0589988
bulk cancer mRNA	GSE13507	GSM340788	#3	-0.27106	-0.217257	0.354262
bulk cancer mRNA	GSE13507	GSM340789	#2	0.230545	0.329523	-0.423967
bulk cancer mRNA	GSE13507	GSM340790	#2	-0.0607376	0.0879456	-0.0346282
bulk cancer mRNA	GSE13507	GSM340791	#3	-0.068471	-0.381696	0.342891
bulk cancer mRNA	GSE13507	GSM340792	#1	0.0734443	0.120475	-0.132254
bulk cancer mRNA	GSE32548	GSM806803	#3	-0.31625	-0.128061	0.306634
bulk cancer mRNA	GSE32548	GSM806804	#1	0.788107	0.00211147	-0.525255
bulk cancer mRNA	GSE32548	GSM806805	#1	0.278672	0.172237	-0.304292
bulk cancer mRNA	GSE32548	GSM806806	#1	0.691887	-0.0855895	-0.398165
bulk cancer mRNA	GSE32548	GSM806807	#3	-0.592239	-0.172768	0.522658
bulk cancer mRNA	GSE32548	GSM806808	#3	-0.111416	-0.516953	0.488373
bulk cancer mRNA	GSE32548	GSM806809	#3	-0.182437	-0.529882	0.540026
bulk cancer mRNA	GSE32548	GSM806810	#2	0.212196	0.804787	-0.788917
bulk cancer mRNA	GSE32548	GSM806811	#3	0.0580074	-0.420171	0.286623
bulk cancer mRNA	GSE32548	GSM806812	#3	-0.162251	-0.222702	0.309317
bulk cancer mRNA	GSE32548	GSM806813	#3	-0.401092	-0.263418	0.473863
bulk cancer mRNA	GSE32548	GSM806814	#2	0.303342	0.454187	-0.572924
bulk cancer mRNA	GSE32548	GSM806815	#1	0.216678	-0.102054	-0.0780871
bulk cancer mRNA	GSE32548	GSM806816	#2	-0.122422	0.266367	-0.144504
bulk cancer mRNA	GSE32548	GSM806817	#1	0.573962	0.171042	-0.513318
bulk cancer mRNA	GSE32548	GSM806818	#3	0.0573301	-0.242063	0.144499
bulk cancer mRNA	GSE32548	GSM806819	#3	-0.22871	-0.302393	0.375453
bulk cancer mRNA	GSE32548	GSM806820	#3	-0.2213	0.152287	0.0376502
bulk cancer mRNA	GSE32548	GSM806821	#3	-0.394027	-0.415145	0.604539
bulk cancer mRNA	GSE32548	GSM806822	#1	0.615609	0.0701669	-0.458436
bulk cancer mRNA	GSE32548	GSM806823	#3	0.354081	-0.448137	0.106796
bulk cancer mRNA	GSE32548	GSM806824	#1	0.425402	0.382118	-0.594284
bulk cancer mRNA	GSE32548	GSM806825	#3	-0.210192	-0.308179	0.377162
bulk cancer mRNA	GSE32548	GSM806826	#1	0.500675	0.0676328	-0.374397
bulk cancer mRNA	GSE32548	GSM806827	#2	0.0472462	0.161465	-0.173851
bulk cancer mRNA	GSE32548	GSM806828	#1	0.662737	-0.170363	-0.307062
bulk cancer mRNA	GSE32548	GSM806829	#3	-0.0888812	-0.172999	0.198689
bulk cancer mRNA	GSE32548	GSM806830	#3	0.0735673	-0.338987	0.242518
bulk cancer mRNA	GSE32548	GSM806831	#2	-0.249996	0.346102	-0.130906
bulk cancer mRNA	GSE32548	GSM806832	#1	0.595107	0.0011058	-0.389824
bulk cancer mRNA	GSE32548	GSM806833	#3	-0.306178	-0.416802	0.526792
bulk cancer mRNA	GSE32548	GSM806834	#1	0.496593	0.0351582	-0.33624
bulk cancer mRNA	GSE32548	GSM806835	#1	0.408756	0.355392	-0.546365
bulk cancer mRNA	GSE32548	GSM806836	#3	-0.563181	-0.158741	0.49715
bulk cancer mRNA	GSE32548	GSM806837	#3	-0.496237	-0.222092	0.486341
bulk cancer mRNA	GSE32548	GSM806838	#3	0.0873634	-0.397609	0.243479
bulk cancer mRNA	GSE32548	GSM806839	#3	-0.474097	0.18329	0.15843
bulk cancer mRNA	GSE32548	GSM806840	#3	-0.248578	-0.342809	0.430986
bulk cancer mRNA	GSE32548	GSM806841	#3	-0.268196	0.107015	0.0777645
bulk cancer mRNA	GSE32548	GSM806842	#3	-0.311836	-0.265854	0.417759
bulk cancer mRNA	GSE32548	GSM806843	#1	0.402812	0.0416185	-0.310644
bulk cancer mRNA	GSE32548	GSM806844	#1	0.069486	0.0349973	-0.0626924
bulk cancer mRNA	GSE32548	GSM806845	#3	-0.0356303	-0.207412	0.183297
bulk cancer mRNA	GSE32548	GSM806846	#3	-0.292543	-0.271193	0.409078
bulk cancer mRNA	GSE32548	GSM806847	#3	-0.161737	-0.384736	0.417903
bulk cancer mRNA	GSE32548	GSM806848	#1	0.488367	-0.0657201	-0.283766
bulk cancer mRNA	GSE32548	GSM806849	#3	-0.0902273	-0.355972	0.35605
bulk cancer mRNA	GSE32548	GSM806850	#3	-0.475902	-0.557094	0.764323
bulk cancer mRNA	GSE32548	GSM806851	#3	-0.454129	-0.248289	0.496891
bulk cancer mRNA	GSE32548	GSM806852	#3	-0.21286	0.049362	0.103183
bulk cancer mRNA	GSE32548	GSM806853	#3	-0.191773	-0.267829	0.32999
bulk cancer mRNA	GSE32548	GSM806854	#3	-0.0489629	-0.18097	0.181239
bulk cancer mRNA	GSE32548	GSM806855	#3	-0.155952	0.0353964	0.0795999
bulk cancer mRNA	GSE32548	GSM806856	#2	-0.163378	0.185369	-0.0419611
bulk cancer mRNA	GSE32548	GSM806857	#3	-0.11983	-0.334454	0.367204
bulk cancer mRNA	GSE32548	GSM806858	#3	-0.0029562	-0.127197	0.0998233
bulk cancer mRNA	GSE32548	GSM806859	#3	-0.119852	-0.158005	0.201342
bulk cancer mRNA	GSE32548	GSM806860	#2	-0.161633	0.148651	-0.0172951
bulk cancer mRNA	GSE32548	GSM806861	#3	0.0746016	-0.216229	0.14768
bulk cancer mRNA	GSE32548	GSM806862	#3	-0.670452	-0.170842	0.578545
bulk cancer mRNA	GSE32548	GSM806863	#2	0.0107218	0.683023	-0.554008
bulk cancer mRNA	GSE32548	GSM806864	#2	0.481431	0.718439	-0.897919
bulk cancer mRNA	GSE32548	GSM806865	#3	-0.618862	0.196138	0.25321
bulk cancer mRNA	GSE32548	GSM806866	#3	-0.0214852	-0.316349	0.254339
bulk cancer mRNA	GSE32548	GSM806867	#3	-0.146254	-0.153571	0.237416
bulk cancer mRNA	GSE32548	GSM806868	#1	0.306387	0.0205196	-0.200119
bulk cancer mRNA	GSE32548	GSM806869	#3	-0.448967	0.0383297	0.259956
bulk cancer mRNA	GSE32548	GSM806870	#3	-0.487195	-0.437349	0.675313
bulk cancer mRNA	GSE32548	GSM806871	#3	0.138823	-0.532713	0.334909
bulk cancer mRNA	GSE32548	GSM806872	#2	-0.00777638	0.617621	-0.499597
bulk cancer mRNA	GSE32548	GSM806873	#3	-0.521087	-0.147384	0.458927
bulk cancer mRNA	GSE32548	GSM806874	#3	0.0425863	-0.398544	0.314804
bulk cancer mRNA	GSE32548	GSM806875	#2	0.274413	0.359226	-0.469826
bulk cancer mRNA	GSE32548	GSM806876	#1	0.179454	-0.0662108	-0.0618627
bulk cancer mRNA	GSE32548	GSM806877	#3	-0.436724	-0.133111	0.384433
bulk cancer mRNA	GSE32548	GSM806878	#2	-0.0386215	0.769629	-0.597893
bulk cancer mRNA	GSE32548	GSM806879	#1	0.423244	0.483783	-0.666372
bulk cancer mRNA	GSE32548	GSM806880	#3	-0.488959	-0.323136	0.563901
bulk cancer mRNA	GSE32548	GSM806881	#3	0.058355	-0.120079	0.0822528
bulk cancer mRNA	GSE32548	GSM806882	#3	-0.419379	-0.376036	0.580475
bulk cancer mRNA	GSE32548	GSM806883	#2	0.0068308	0.814297	-0.66649
bulk cancer mRNA	GSE32548	GSM806884	#3	-0.483331	-0.400451	0.636819
bulk cancer mRNA	GSE32548	GSM806885	#3	-0.11353	0.0292623	0.0457728
bulk cancer mRNA	GSE32548	GSM806886	#2	-0.0211841	0.887935	-0.698567
bulk cancer mRNA	GSE32548	GSM806887	#3	-0.450892	-0.390825	0.618857
bulk cancer mRNA	GSE32548	GSM806888	#3	-0.309726	-0.288195	0.427551
bulk cancer mRNA	GSE32548	GSM806889	#3	-0.276181	-0.295182	0.425564
bulk cancer mRNA	GSE32548	GSM806890	#3	-0.073332	-0.130369	0.139546
bulk cancer mRNA	GSE32548	GSM806891	#3	-0.104311	-0.31298	0.34004
bulk cancer mRNA	GSE32548	GSM806892	#3	-0.715769	0.0780892	0.406322
bulk cancer mRNA	GSE32548	GSM806893	#2	0.283357	0.426556	-0.540179
bulk cancer mRNA	GSE32548	GSM806894	#3	-0.491809	-0.399132	0.652501
bulk cancer mRNA	GSE32548	GSM806895	#3	0.117739	-0.31121	0.181058
bulk cancer mRNA	GSE32548	GSM806896	#3	-0.0738656	-0.353684	0.350119
bulk cancer mRNA	GSE32548	GSM806897	#2	-0.0608306	0.607632	-0.449499
bulk cancer mRNA	GSE32548	GSM806898	#2	0.369334	0.721796	-0.821245
bulk cancer mRNA	GSE32548	GSM806899	#3	-0.502577	-0.412187	0.666023
bulk cancer mRNA	GSE32548	GSM806900	#1	0.599537	0.196507	-0.564244
bulk cancer mRNA	GSE32548	GSM806901	#1	0.1487	-0.250977	0.102722
bulk cancer mRNA	GSE32548	GSM806902	#2	-0.0230952	0.397301	-0.299709
bulk cancer mRNA	GSE32548	GSM806903	#1	0.409377	0.268432	-0.493784
bulk cancer mRNA	GSE32548	GSM806904	#3	-0.288558	-0.328584	0.472704
bulk cancer mRNA	GSE32548	GSM806905	#2	-0.0969544	0.303134	-0.193629
bulk cancer mRNA	GSE32548	GSM806906	#3	-0.476029	-0.362553	0.60543
bulk cancer mRNA	GSE32548	GSM806907	#3	-0.383158	-0.282161	0.481811
bulk cancer mRNA	GSE32548	GSM806908	#1	0.23551	-0.219277	0.0169268
bulk cancer mRNA	GSE32548	GSM806909	#3	-0.133968	-0.563226	0.554759
bulk cancer mRNA	GSE32548	GSM806910	#3	-0.040321	-0.407569	0.373191
bulk cancer mRNA	GSE32548	GSM806911	#3	-0.192394	-0.0712441	0.20283
bulk cancer mRNA	GSE32548	GSM806912	#3	-0.201486	0.129131	0.0252382
bulk cancer mRNA	GSE32548	GSM806913	#3	0.164734	-0.29623	0.150422
bulk cancer mRNA	GSE32548	GSM806914	#2	-0.304501	0.432668	-0.133438
bulk cancer mRNA	GSE32548	GSM806915	#3	-0.588388	-0.328979	0.64611
bulk cancer mRNA	GSE32548	GSM806916	#1	0.103242	0.192679	-0.212996
bulk cancer mRNA	GSE32548	GSM806917	#3	-0.485553	-0.335007	0.587336
bulk cancer mRNA	GSE32548	GSM806918	#1	0.413903	-0.150352	-0.143414
bulk cancer mRNA	GSE32548	GSM806919	#3	0.0921793	-0.314779	0.193417
bulk cancer mRNA	GSE32548	GSM806920	#1	0.600258	0.547466	-0.831553
bulk cancer mRNA	GSE32548	GSM806921	#1	0.494651	0.167213	-0.453592
bulk cancer mRNA	GSE32548	GSM806922	#3	-0.237787	-0.0547022	0.19548
bulk cancer mRNA	GSE32548	GSM806923	#1	0.612717	0.423484	-0.755995
bulk cancer mRNA	GSE32548	GSM806924	#1	0.540619	0.39473	-0.673791
bulk cancer mRNA	GSE32548	GSM806925	#2	-0.28835	0.638544	-0.326859
bulk cancer mRNA	GSE32548	GSM806926	#1	0.343568	0.26853	-0.437454
bulk cancer mRNA	GSE32548	GSM806927	#1	0.532726	0.540582	-0.783059
bulk cancer mRNA	GSE32548	GSM806928	#2	-0.315805	0.407672	-0.126982
bulk cancer mRNA	GSE32548	GSM806929	#1	0.824388	-0.156525	-0.411342
bulk cancer mRNA	GSE32548	GSM806930	#1	0.51303	0.0678917	-0.395969
bulk cancer mRNA	GSE32548	GSM806931	#2	0.0544518	0.842525	-0.718241
bulk cancer mRNA	GSE32548	GSM806932	#1	0.19412	0.127342	-0.213001
bulk cancer mRNA	GSE32548	GSM806933	#1	0.376589	-0.128022	-0.146158
bulk cancer mRNA	GSE48075	GSM1167333	#3	-0.413806	-0.344536	0.544812
bulk cancer mRNA	GSE48075	GSM1167334	#1	0.125899	-0.202276	0.0875086
bulk cancer mRNA	GSE48075	GSM1167335	#3	-0.305819	-0.286218	0.452916
bulk cancer mRNA	GSE48075	GSM1167336	#2	-0.307365	0.683175	-0.347197
bulk cancer mRNA	GSE48075	GSM1167337	#3	-0.390062	-0.568625	0.712855
bulk cancer mRNA	GSE48075	GSM1167338	#3	-0.0204674	-0.24996	0.237558
bulk cancer mRNA	GSE48075	GSM1167339	#3	-0.347296	0.101632	0.155932
bulk cancer mRNA	GSE48075	GSM1167340	#3	-0.411463	-0.485092	0.67007
bulk cancer mRNA	GSE48075	GSM1167341	#3	-0.328753	-0.562137	0.674023
bulk cancer mRNA	GSE48075	GSM1167342	#1	0.471033	0.293447	-0.556917
bulk cancer mRNA	GSE48075	GSM1167343	#3	-0.16424	-0.0520914	0.16086
bulk cancer mRNA	GSE48075	GSM1167344	#2	0.102621	0.314755	-0.325985
bulk cancer mRNA	GSE48075	GSM1167345	#3	-0.328489	-0.399209	0.552805
bulk cancer mRNA	GSE48075	GSM1167346	#2	-0.190173	0.748951	-0.481005
bulk cancer mRNA	GSE48075	GSM1167347	#2	-0.256563	0.716177	-0.404003
bulk cancer mRNA	GSE48075	GSM1167348	#3	-0.512464	-0.419044	0.676031
bulk cancer mRNA	GSE48075	GSM1167349	#3	-0.12898	-0.20965	0.262667
bulk cancer mRNA	GSE48075	GSM1167350	#2	0.19507	0.279946	-0.336295
bulk cancer mRNA	GSE48075	GSM1167351	#3	-0.399797	-0.31972	0.528524
bulk cancer mRNA	GSE48075	GSM1167352	#3	-0.429357	0.0607769	0.223735
bulk cancer mRNA	GSE48075	GSM1167353	#3	-0.418342	-0.349382	0.558871
bulk cancer mRNA	GSE48075	GSM1167354	#1	0.0691076	0.0311577	-0.0679675
bulk cancer mRNA	GSE48075	GSM1167355	#1	0.441231	0.214225	-0.472735
bulk cancer mRNA	GSE48075	GSM1167356	#3	-0.699238	-0.23284	0.647487
bulk cancer mRNA	GSE48075	GSM1167357	#3	-0.375386	-0.440423	0.606405
bulk cancer mRNA	GSE48075	GSM1167358	#3	-0.26837	-0.425765	0.510371
bulk cancer mRNA	GSE48075	GSM1167359	#1	0.366122	-0.273514	-0.027934
bulk cancer mRNA	GSE48075	GSM1167360	#2	0.1998	0.348338	-0.429543
bulk cancer mRNA	GSE48075	GSM1167361	#2	0.102518	0.666139	-0.623612
bulk cancer mRNA	GSE48075	GSM1167362	#3	-0.210225	-0.180003	0.283849
bulk cancer mRNA	GSE48075	GSM1167363	#1	0.544364	0.416433	-0.702423
bulk cancer mRNA	GSE48075	GSM1167364	#1	0.794497	-0.0102483	-0.510833
bulk cancer mRNA	GSE48075	GSM1167365	#3	-0.531382	-0.572236	0.812713
bulk cancer mRNA	GSE48075	GSM1167366	#3	-0.359115	-0.391079	0.55816
bulk cancer mRNA	GSE48075	GSM1167367	#3	-0.585211	-0.0521108	0.426236
bulk cancer mRNA	GSE48075	GSM1167368	#3	-0.267445	-0.448419	0.528049
bulk cancer mRNA	GSE48075	GSM1167369	#1	0.208019	0.0583329	-0.18163
bulk cancer mRNA	GSE48075	GSM1167370	#3	-0.434083	-0.2233	0.467374
bulk cancer mRNA	GSE48075	GSM1167371	#3	-0.068431	-0.643374	0.550101
bulk cancer mRNA	GSE48075	GSM1167372	#2	0.0977176	0.710756	-0.632304
bulk cancer mRNA	GSE48075	GSM1167373	#2	0.0490587	0.700885	-0.588338
bulk cancer mRNA	GSE48075	GSM1167374	#3	-0.271237	-0.270003	0.407431
bulk cancer mRNA	GSE48075	GSM1167375	#1	0.645633	0.502564	-0.826762
bulk cancer mRNA	GSE48075	GSM1167376	#1	0.567475	-0.306749	-0.124902
bulk cancer mRNA	GSE48075	GSM1167377	#3	-0.236334	-0.118844	0.245135
bulk cancer mRNA	GSE48075	GSM1167378	#2	0.479018	0.537534	-0.757911
bulk cancer mRNA	GSE48075	GSM1167379	#2	0.0399133	0.852377	-0.712263
bulk cancer mRNA	GSE48075	GSM1167380	#1	0.155684	0.141754	-0.211284
bulk cancer mRNA	GSE48075	GSM1167381	#3	0.0587634	-0.439929	0.317675
bulk cancer mRNA	GSE48075	GSM1167382	#3	-0.583899	-0.252661	0.584536
bulk cancer mRNA	GSE48075	GSM1167383	#2	0.326234	0.728827	-0.812414
bulk cancer mRNA	GSE48075	GSM1167384	#2	0.243822	0.314599	-0.408015
bulk cancer mRNA	GSE48075	GSM1167385	#1	0.321992	-0.171467	-0.0607533
bulk cancer mRNA	GSE48075	GSM1167386	#1	0.297327	-0.236864	-9.87068e-05
bulk cancer mRNA	GSE48075	GSM1167387	#2	0.155986	0.822927	-0.764694
bulk cancer mRNA	GSE48075	GSM1167388	#2	-0.346419	0.7394	-0.374923
bulk cancer mRNA	GSE48075	GSM1167389	#3	-0.0278711	-0.289747	0.253229
bulk cancer mRNA	GSE48075	GSM1167390	#1	0.345703	0.177393	-0.373411
bulk cancer mRNA	GSE48075	GSM1167391	#2	-0.239064	0.831003	-0.514938
bulk cancer mRNA	GSE48075	GSM1167392	#3	-0.175275	-0.527256	0.553154
bulk cancer mRNA	GSE48075	GSM1167393	#1	0.765567	0.0351654	-0.533648
bulk cancer mRNA	GSE48075	GSM1167394	#3	-0.476732	-0.296343	0.552792
bulk cancer mRNA	GSE48075	GSM1167395	#3	-0.140764	-0.432271	0.44211
bulk cancer mRNA	GSE48075	GSM1167396	#2	0.147524	0.75357	-0.711688
bulk cancer mRNA	GSE48075	GSM1167397	#3	-0.291223	-0.0959444	0.290913
bulk cancer mRNA	GSE48075	GSM1167398	#2	0.0707184	0.746588	-0.652343
bulk cancer mRNA	GSE48075	GSM1167399	#1	0.879092	-0.0524634	-0.529229
bulk cancer mRNA	GSE48075	GSM1167400	#2	0.158175	0.334693	-0.39036
bulk cancer mRNA	GSE48075	GSM1167401	#1	0.342672	-0.128242	-0.122288
bulk cancer mRNA	GSE48075	GSM1167402	#2	0.196263	0.651547	-0.655103
bulk cancer mRNA	GSE48075	GSM1167403	#1	0.862072	0.0592412	-0.611893
bulk cancer mRNA	GSE48075	GSM1167404	#1	0.674899	-0.250358	-0.250745
bulk cancer mRNA	GSE48075	GSM1167405	#3	-0.337601	-0.108078	0.305721
bulk cancer mRNA	GSE48075	GSM1167406	#2	0.1816	0.532755	-0.541499
bulk cancer mRNA	GSE48075	GSM1167407	#3	-0.307125	-0.375479	0.492177
bulk cancer mRNA	GSE48075	GSM1167408	#3	-0.281043	-0.410891	0.514413
bulk cancer mRNA	GSE48075	GSM1167409	#3	-0.339732	-0.465337	0.604
bulk cancer mRNA	GSE48075	GSM1167410	#1	0.679221	0.0681799	-0.510288
bulk cancer mRNA	GSE48075	GSM1167411	#3	-0.304811	-0.486393	0.59612
bulk cancer mRNA	GSE48075	GSM1167412	#3	-0.483383	-0.397422	0.642802
bulk cancer mRNA	GSE48075	GSM1167413	#3	-0.0307085	-0.439958	0.359757
bulk cancer mRNA	GSE48075	GSM1167414	#1	0.657101	-0.0967734	-0.365699
bulk cancer mRNA	GSE48075	GSM1167415	#3	-0.34593	-0.294707	0.479829
bulk cancer mRNA	GSE48075	GSM1167416	#2	0.20184	0.796358	-0.774494
bulk cancer mRNA	GSE48075	GSM1167417	#1	0.659555	0.137963	-0.548974
bulk cancer mRNA	GSE48075	GSM1167418	#2	0.456015	0.707641	-0.875378
bulk cancer mRNA	GSE48075	GSM1167419	#3	-0.104172	-0.270608	0.300465
bulk cancer mRNA	GSE48075	GSM1167420	#3	-0.451089	0.163845	0.155211
bulk cancer mRNA	GSE48075	GSM1167421	#1	0.494734	-0.255161	-0.115801
bulk cancer mRNA	GSE48075	GSM1167422	#2	0.300515	0.356974	-0.475281
bulk cancer mRNA	GSE48075	GSM1167423	#1	0.654205	-0.0251009	-0.418089
bulk cancer mRNA	GSE48075	GSM1167424	#2	0.520943	0.546811	-0.7793
bulk cancer mRNA	GSE48075	GSM1167425	#2	-0.155555	0.582709	-0.374501
bulk cancer mRNA	GSE48075	GSM1167426	#3	-0.00645743	-0.500278	0.406987
bulk cancer mRNA	GSE48075	GSM1167427	#3	0.127486	-0.398589	0.229662
bulk cancer mRNA	GSE48075	GSM1167428	#3	0.232181	-0.459483	0.205839
bulk cancer mRNA	GSE48075	GSM1167429	#2	-0.542474	0.185503	0.205985
bulk cancer mRNA	GSE48075	GSM1167430	#3	-0.509166	-0.415431	0.663194
bulk cancer mRNA	GSE48075	GSM1167431	#3	-0.442392	-0.495743	0.699464
bulk cancer mRNA	GSE48075	GSM1167432	#3	-0.0208772	-0.598499	0.494226
bulk cancer mRNA	GSE48075	GSM1167433	#1	0.696281	-0.143327	-0.338313
bulk cancer mRNA	GSE48075	GSM1167434	#2	0.145781	0.719564	-0.666704
bulk cancer mRNA	GSE48075	GSM1167435	#3	-0.26927	-0.271418	0.401345
bulk cancer mRNA	GSE48075	GSM1167436	#1	0.462725	-0.53367	0.111258
bulk cancer mRNA	GSE48075	GSM1167437	#1	0.499851	-0.0646243	-0.275961
bulk cancer mRNA	GSE48075	GSM1167438	#1	0.787708	-0.131387	-0.420397
bulk cancer mRNA	GSE48075	GSM1167439	#1	0.335855	0.215709	-0.377779
bulk cancer mRNA	GSE48075	GSM1167440	#3	-0.182383	-0.306169	0.377847
bulk cancer mRNA	GSE48075	GSM1167441	#2	0.293081	0.567146	-0.640774
bulk cancer mRNA	GSE48075	GSM1167442	#2	-0.248596	0.75337	-0.452478
bulk cancer mRNA	GSE48075	GSM1167443	#1	0.683992	0.399658	-0.777445
bulk cancer mRNA	GSE48075	GSM1167444	#2	-0.322145	0.298442	-0.01872
bulk cancer mRNA	GSE48075	GSM1167445	#2	-0.0560733	0.229205	-0.155035
bulk cancer mRNA	GSE48075	GSM1167446	#3	-0.354425	-0.214065	0.405803
bulk cancer mRNA	GSE48075	GSM1167447	#3	-0.311533	-0.453651	0.552753
bulk cancer mRNA	GSE48075	GSM1167448	#3	-0.469524	-0.226573	0.496098
bulk cancer mRNA	GSE48075	GSM1167449	#3	-0.378878	-0.452768	0.606875
bulk cancer mRNA	GSE48075	GSM1167450	#3	-0.574342	-0.385479	0.692304
bulk cancer mRNA	GSE48075	GSM1167451	#3	-0.644187	-0.244648	0.623191
bulk cancer mRNA	GSE48075	GSM1167452	#3	-0.430778	-0.374353	0.584565
bulk cancer mRNA	GSE48075	GSM1167453	#2	-0.260252	0.571432	-0.292088
bulk cancer mRNA	GSE48075	GSM1167454	#3	-0.171452	-0.550674	0.557613
bulk cancer mRNA	GSE48075	GSM1167455	#1	-0.0419554	0.194125	-0.125634
bulk cancer mRNA	GSE48075	GSM1167456	#3	-0.598766	-0.347702	0.678373
bulk cancer mRNA	GSE48075	GSM1167457	#3	-0.570954	-0.147994	0.495027
bulk cancer mRNA	GSE48075	GSM1167458	#2	-0.0766308	0.691372	-0.514479
bulk cancer mRNA	GSE48075	GSM1167459	#3	0.00303559	-0.625612	0.506213
bulk cancer mRNA	GSE48075	GSM1167460	#3	-0.370449	-0.326365	0.503012
bulk cancer mRNA	GSE48075	GSM1167461	#2	0.152593	0.716294	-0.678224
bulk cancer mRNA	GSE48075	GSM1167462	#3	-0.683682	-0.264593	0.661695
bulk cancer mRNA	GSE48075	GSM1167463	#3	-0.488328	-0.460494	0.694869
bulk cancer mRNA	GSE48075	GSM1167464	#3	-0.316622	-0.491393	0.600427
bulk cancer mRNA	GSE48075	GSM1167465	#1	0.740774	-0.051422	-0.448461
bulk cancer mRNA	GSE48075	GSM1167466	#3	0.33444	-0.417292	0.107247
bulk cancer mRNA	GSE48075	GSM1167467	#3	-0.366314	-0.439159	0.591916
bulk cancer mRNA	GSE48075	GSM1167468	#1	0.725062	0.407994	-0.803794
bulk cancer mRNA	GSE48075	GSM1167469	#3	-0.329106	-0.425529	0.563582
bulk cancer mRNA	GSE48075	GSM1167470	#3	-0.0924718	-0.0478978	0.0928788
bulk cancer mRNA	GSE48075	GSM1167471	#1	0.660062	-0.0378176	-0.393091
bulk cancer mRNA	GSE48075	GSM1167472	#3	-0.258643	-0.412761	0.493869
bulk cancer mRNA	GSE48075	GSM1167473	#3	-0.261761	-0.180841	0.308755
bulk cancer mRNA	GSE48075	GSM1167474	#3	-0.116465	-0.1954	0.25241
bulk cancer mRNA	GSE48276	GSM1173901	#1	0.250833	0.0127797	-0.183042
bulk cancer mRNA	GSE48276	GSM1173902	#3	-0.328365	-0.147064	0.348288
bulk cancer mRNA	GSE48276	GSM1173903	#1	0.122573	-0.141793	0.0262882
bulk cancer mRNA	GSE48276	GSM1173904	#3	-0.0683294	-0.366354	0.343038
bulk cancer mRNA	GSE48276	GSM1173905	#2	0.195364	0.768422	-0.754521
bulk cancer mRNA	GSE48276	GSM1173906	#1	0.321354	-0.209173	-0.0547744
bulk cancer mRNA	GSE48276	GSM1173907	#1	0.523807	0.161449	-0.47888
bulk cancer mRNA	GSE48276	GSM1173908	#2	0.356453	0.651323	-0.765906
bulk cancer mRNA	GSE48276	GSM1173909	#1	-0.0302715	0.128714	-0.106085
bulk cancer mRNA	GSE48276	GSM1173910	#2	0.11216	0.578105	-0.561602
bulk cancer mRNA	GSE48276	GSM1173911	#2	-0.457389	0.599594	-0.190979
bulk cancer mRNA	GSE48276	GSM1173912	#3	-0.242033	-0.102468	0.25058
bulk cancer mRNA	GSE48276	GSM1173913	#3	-0.644488	-0.320494	0.680157
bulk cancer mRNA	GSE48276	GSM1173914	#1	-0.0444188	0.080034	-0.0470309
bulk cancer mRNA	GSE48276	GSM1173915	#1	-0.0207177	0.119417	-0.0820282
bulk cancer mRNA	GSE48276	GSM1173916	#2	-0.194878	0.817121	-0.522789
bulk cancer mRNA	GSE48276	GSM1173917	#2	0.266382	0.730512	-0.767206
bulk cancer mRNA	GSE48276	GSM1173918	#3	-0.509604	-0.0692986	0.385781
bulk cancer mRNA	GSE48276	GSM1173919	#2	0.546462	0.564118	-0.809552
bulk cancer mRNA	GSE48276	GSM1173920	#1	0.184817	-0.201556	0.0411893
bulk cancer mRNA	GSE48276	GSM1173921	#1	0.506234	-0.262333	-0.123454
bulk cancer mRNA	GSE48276	GSM1173922	#2	-0.235475	0.535894	-0.270952
bulk cancer mRNA	GSE48276	GSM1173923	#3	-0.411512	-0.0513411	0.297014
bulk cancer mRNA	GSE48276	GSM1173924	#2	0.40347	0.469751	-0.638912
bulk cancer mRNA	GSE48276	GSM1173925	#1	0.396715	0.00684009	-0.267826
bulk cancer mRNA	GSE48276	GSM1173926	#1	0.352098	0.048945	-0.267804
bulk cancer mRNA	GSE48276	GSM1173927	#1	0.854128	-0.222867	-0.373169
bulk cancer mRNA	GSE48276	GSM1173928	#1	0.402143	0.0107383	-0.288202
bulk cancer mRNA	GSE48276	GSM1173929	#2	0.245632	0.367021	-0.46491
bulk cancer mRNA	GSE48276	GSM1173930	#3	-0.253195	-0.353332	0.439134
bulk cancer mRNA	GSE48276	GSM1173931	#3	-0.0513969	-0.382603	0.334297
bulk cancer mRNA	GSE48276	GSM1173932	#1	0.508919	0.384637	-0.643211
bulk cancer mRNA	GSE48276	GSM1173933	#1	0.762794	0.165851	-0.637828
bulk cancer mRNA	GSE48276	GSM1173934	#1	0.465119	0.219445	-0.476245
bulk cancer mRNA	GSE48276	GSM1173935	#1	0.614709	-0.267396	-0.19538
bulk cancer mRNA	GSE48276	GSM1173936	#1	0.322913	-0.0191742	-0.206646
bulk cancer mRNA	GSE48276	GSM1173937	#3	-0.538126	-0.3719	0.666687
bulk cancer mRNA	GSE48276	GSM1173938	#1	0.626068	-0.150853	-0.301869
bulk cancer mRNA	GSE48276	GSM1173939	#1	0.841296	-0.0452471	-0.508999
bulk cancer mRNA	GSE48276	GSM1173940	#1	0.704557	-0.104877	-0.378531
bulk cancer mRNA	GSE48276	GSM1173941	#3	-0.443425	-0.39378	0.609357
bulk cancer mRNA	GSE48276	GSM1173942	#1	0.749249	0.0168495	-0.506085
bulk cancer mRNA	GSE48276	GSM1173943	#2	-0.0690504	0.736072	-0.552021
bulk cancer mRNA	GSE48276	GSM1173944	#1	0.253207	0.194485	-0.326488
bulk cancer mRNA	GSE48276	GSM1173945	#3	-0.136863	-0.360896	0.384642
bulk cancer mRNA	GSE48276	GSM1173946	#1	0.287667	0.136466	-0.315747
bulk cancer mRNA	GSE48276	GSM1173947	#1	0.261815	-0.455558	0.188268
bulk cancer mRNA	GSE48276	GSM1173948	#1	0.667453	-0.248876	-0.239973
bulk cancer mRNA	GSE48276	GSM1173949	#2	-0.145422	0.577591	-0.378429
bulk cancer mRNA	GSE48276	GSM1173950	#2	-0.0230409	0.529729	-0.424559
bulk cancer mRNA	GSE48276	GSM1173951	#1	0.386776	0.094712	-0.33622
bulk cancer mRNA	GSE48276	GSM1173952	#1	0.779222	0.1195	-0.614729
bulk cancer mRNA	GSE48276	GSM1173953	#3	0.104691	-0.537542	0.364051
bulk cancer mRNA	GSE48276	GSM1173954	#3	-0.464523	-0.470785	0.691621
bulk cancer mRNA	GSE48276	GSM1173955	#3	-0.585715	-0.0705911	0.446155
bulk cancer mRNA	GSE48276	GSM1173956	#1	0.533654	0.369261	-0.654892
bulk cancer mRNA	GSE48276	GSM1173957	#2	0.113159	0.813795	-0.723615
bulk cancer mRNA	GSE48276	GSM1173968	#1	0.821602	0.00816262	-0.546677
bulk cancer mRNA	GSE48276	GSM1173969	#3	-0.150443	-0.451621	0.447548
bulk cancer mRNA	GSE48276	GSM1173970	#3	-0.587169	-0.34515	0.654462
bulk cancer mRNA	GSE48276	GSM1173971	#2	-0.213702	0.73195	-0.44411
bulk cancer mRNA	GSE48276	GSM1173972	#2	0.0366102	0.40294	-0.329899
bulk cancer mRNA	GSE48276	GSM1173973	#3	-0.162046	-0.679961	0.6555
bulk cancer mRNA	GSE48276	GSM1173974	#3	0.105627	-0.425702	0.279976
bulk cancer mRNA	GSE48276	GSM1173975	#1	0.531743	-0.358465	-0.0758104
bulk cancer mRNA	GSE48276	GSM1173976	#1	0.441815	0.295005	-0.531205
bulk cancer mRNA	GSE48276	GSM1173977	#3	-0.0874707	-0.48249	0.440597
bulk cancer mRNA	GSE48276	GSM1173978	#2	-0.176041	0.436918	-0.232666
bulk cancer mRNA	GSE48276	GSM1173979	#3	-0.0784011	-0.627324	0.562562
bulk cancer mRNA	GSE48276	GSM1173980	#3	-0.603335	-0.492	0.798587
bulk cancer mRNA	GSE48276	GSM1173981	#3	-0.0192164	-0.528687	0.436081
bulk cancer mRNA	GSE48276	GSM1173982	#1	0.137956	0.0103614	-0.0905764
bulk cancer mRNA	GSE48276	GSM1173983	#3	-0.350057	-0.172982	0.363883
bulk cancer mRNA	GSE48276	GSM1173986	#3	0.202355	-0.499377	0.271635
bulk cancer mRNA	GSE48276	GSM1173987	#2	-0.641591	0.525031	7.15267e-07
bulk cancer mRNA	GSE48276	GSM1173988	#3	-0.418471	-0.395196	0.608627
bulk cancer mRNA	GSE48276	GSM1173989	#2	0.126397	0.292692	-0.301617
bulk cancer mRNA	GSE48276	GSM1173990	#3	-0.643061	-0.237706	0.609317
bulk cancer mRNA	GSE48276	GSM1173991	#3	-0.541178	-0.578131	0.828508
bulk cancer mRNA	GSE48276	GSM1173992	#2	-0.277999	0.572004	-0.280208
bulk cancer mRNA	GSE48276	GSM1173993	#3	0.0120243	0.0211039	-0.0257589
bulk cancer mRNA	GSE48276	GSM1173994	#3	-0.715622	-0.346226	0.750137
bulk cancer mRNA	GSE48276	GSM1173995	#3	-0.42919	-0.662643	0.819553
bulk cancer mRNA	GSE48276	GSM1173996	#3	-0.626684	-0.433783	0.764872
bulk cancer mRNA	GSE48276	GSM1173997	#2	-0.327485	0.273819	-0.0113413
bulk cancer mRNA	GSE48276	GSM1173998	#3	-0.133449	-0.531418	0.518982
bulk cancer mRNA	GSE48276	GSM1173999	#3	-0.260802	-0.341463	0.447575
bulk cancer mRNA	GSE48276	GSM1174000	#3	-0.234413	-0.11798	0.261772
bulk cancer mRNA	GSE48276	GSM1174001	#2	-0.237025	0.839133	-0.522832
bulk cancer mRNA	GSE48276	GSM1174002	#3	-0.676969	-0.324484	0.713133
bulk cancer mRNA	GSE48276	GSM1174003	#2	-0.202545	0.323266	-0.123443
bulk cancer mRNA	GSE48276	GSM1174004	#3	-0.136217	-0.656997	0.631585
bulk cancer mRNA	GSE48276	GSM1174005	#3	-0.189638	-0.474172	0.499094
bulk cancer mRNA	GSE48276	GSM1174006	#2	-0.0724351	0.254603	-0.149555
bulk cancer mRNA	GSE48276	GSM1174007	#2	0.524094	0.524778	-0.759727
bulk cancer mRNA	GSE48276	GSM1174008	#2	-0.387202	0.749341	-0.348761
bulk cancer mRNA	GSE48276	GSM1174009	#3	-0.18405	-0.491586	0.517917
bulk cancer mRNA	GSE48276	GSM1174010	#3	-0.226702	-0.373436	0.45045
bulk cancer mRNA	GSE48276	GSM1174011	#1	0.638089	-0.297487	-0.191642
bulk cancer mRNA	GSE48276	GSM1174012	#2	0.392583	0.570711	-0.707555
bulk cancer mRNA	GSE48276	GSM1174013	#2	-0.0581269	0.164904	-0.0695118
bulk cancer mRNA	GSE48276	GSM1174014	#3	-0.595961	-0.34647	0.68383
bulk cancer mRNA	GSE48276	GSM1174015	#3	-0.577046	-0.226917	0.573162
bulk cancer mRNA	GSE48276	GSM1174016	#2	-0.307374	0.77199	-0.422499
bulk cancer mRNA	GSE48276	GSM1174017	#3	-0.493557	-0.540979	0.76753
bulk cancer mRNA	GSE48276	GSM1174018	#3	-0.423109	-0.521526	0.70453
bulk cancer mRNA	GSE48276	GSM1174019	#1	0.455189	-0.275572	-0.0872039
bulk cancer mRNA	GSE48276	GSM1174020	#3	0.142564	-0.504852	0.306786
bulk cancer mRNA	GSE48276	GSM1174021	#2	0.237592	0.439634	-0.500044
bulk cancer mRNA	GSE48276	GSM1174022	#1	0.574079	-0.37055	-0.0844823
bulk cancer mRNA	GSE48276	GSM1174023	#2	-0.00916757	0.314452	-0.24201
bulk cancer mRNA	GSE48276	GSM1174024	#3	-0.360684	-0.440378	0.594368
bulk cancer mRNA	GSE48276	GSM1174025	#3	-0.497379	-0.44482	0.695093
bulk cancer mRNA	GSE48276	GSM1174026	#2	-0.226027	0.701179	-0.417871
bulk cancer mRNA	GSE48276	GSM1174027	#2	-0.358637	0.660369	-0.301735
bulk cancer mRNA	GSE48276	GSM1174028	#3	-0.315381	-0.43343	0.560906
bulk cancer mRNA	GSE83586	GSM2212901	#3	-0.508381	-0.156804	0.455646
bulk cancer mRNA	GSE83586	GSM2212902	#2	0.385482	0.510097	-0.654543
bulk cancer mRNA	GSE83586	GSM2212903	#2	0.358781	0.314021	-0.497493
bulk cancer mRNA	GSE83586	GSM2212904	#3	-0.375644	-0.349177	0.536459
bulk cancer mRNA	GSE83586	GSM2212905	#2	-0.483839	0.194171	0.161907
bulk cancer mRNA	GSE83586	GSM2212906	#3	0.0257067	-0.3385	0.275401
bulk cancer mRNA	GSE83586	GSM2212907	#2	-0.112082	0.314792	-0.183062
bulk cancer mRNA	GSE83586	GSM2212908	#1	0.223336	0.105689	-0.21429
bulk cancer mRNA	GSE83586	GSM2212909	#2	0.11381	0.326839	-0.352943
bulk cancer mRNA	GSE83586	GSM2212910	#3	-0.409665	-0.394485	0.601159
bulk cancer mRNA	GSE83586	GSM2212911	#2	-0.195527	0.283854	-0.102084
bulk cancer mRNA	GSE83586	GSM2212912	#1	0.454631	-0.208203	-0.125868
bulk cancer mRNA	GSE83586	GSM2212913	#1	0.0121846	0.0897302	-0.089085
bulk cancer mRNA	GSE83586	GSM2212914	#3	-0.321037	-0.315597	0.47843
bulk cancer mRNA	GSE83586	GSM2212915	#3	-0.379795	-0.270328	0.462913
bulk cancer mRNA	GSE83586	GSM2212916	#2	0.234031	0.295724	-0.384668
bulk cancer mRNA	GSE83586	GSM2212917	#1	-0.0108299	0.218902	-0.155302
bulk cancer mRNA	GSE83586	GSM2212918	#2	-0.126059	0.578988	-0.399939
bulk cancer mRNA	GSE83586	GSM2212919	#1	0.713383	0.256902	-0.675393
bulk cancer mRNA	GSE83586	GSM2212920	#3	0.0387367	-0.0916557	0.0630043
bulk cancer mRNA	GSE83586	GSM2212921	#3	-0.230572	-0.231284	0.333191
bulk cancer mRNA	GSE83586	GSM2212922	#3	0.0248283	-0.216272	0.153041
bulk cancer mRNA	GSE83586	GSM2212923	#2	0.345798	0.631025	-0.738374
bulk cancer mRNA	GSE83586	GSM2212924	#2	0.44027	0.578757	-0.762719
bulk cancer mRNA	GSE83586	GSM2212925	#2	-0.117279	0.531679	-0.361453
bulk cancer mRNA	GSE83586	GSM2212926	#1	0.268314	-0.000723135	-0.18857
bulk cancer mRNA	GSE83586	GSM2212927	#2	0.494087	0.598113	-0.81231
bulk cancer mRNA	GSE83586	GSM2212928	#3	-0.578914	-0.382764	0.684106
bulk cancer mRNA	GSE83586	GSM2212929	#2	-0.199243	0.406263	-0.208105
bulk cancer mRNA	GSE83586	GSM2212930	#3	-0.101616	0.182144	-0.0721282
bulk cancer mRNA	GSE83586	GSM2212931	#2	0.284632	0.547467	-0.631821
bulk cancer mRNA	GSE83586	GSM2212932	#3	-0.320127	0.0308602	0.170567
bulk cancer mRNA	GSE83586	GSM2212933	#2	-0.0374785	0.657681	-0.492913
bulk cancer mRNA	GSE83586	GSM2212934	#2	0.0917008	0.370781	-0.344189
bulk cancer mRNA	GSE83586	GSM2212935	#1	0.129508	0.0817857	-0.138092
bulk cancer mRNA	GSE83586	GSM2212936	#2	0.0523783	0.739547	-0.626365
bulk cancer mRNA	GSE83586	GSM2212937	#3	-0.317814	-0.0158231	0.203925
bulk cancer mRNA	GSE83586	GSM2212938	#3	-0.249524	-0.422196	0.514343
bulk cancer mRNA	GSE83586	GSM2212939	#2	0.143596	0.537374	-0.513983
bulk cancer mRNA	GSE83586	GSM2212940	#1	-0.108179	0.18614	-0.0634155
bulk cancer mRNA	GSE83586	GSM2212941	#2	0.0801728	0.698115	-0.627619
bulk cancer mRNA	GSE83586	GSM2212942	#2	-0.0523833	0.582566	-0.433328
bulk cancer mRNA	GSE83586	GSM2212943	#3	-0.402839	-0.195071	0.412403
bulk cancer mRNA	GSE83586	GSM2212944	#2	-0.187044	0.757436	-0.490269
bulk cancer mRNA	GSE83586	GSM2212945	#3	-0.547871	-0.438063	0.707764
bulk cancer mRNA	GSE83586	GSM2212946	#3	-0.343996	-0.408487	0.569038
bulk cancer mRNA	GSE83586	GSM2212947	#2	0.105246	0.58581	-0.534341
bulk cancer mRNA	GSE83586	GSM2212948	#1	0.47419	0.149454	-0.436724
bulk cancer mRNA	GSE83586	GSM2212949	#3	-0.52985	-0.552637	0.791594
bulk cancer mRNA	GSE83586	GSM2212950	#3	-0.140501	-0.392618	0.420449
bulk cancer mRNA	GSE83586	GSM2212951	#3	-0.400851	-0.623539	0.764781
bulk cancer mRNA	GSE83586	GSM2212952	#3	-0.258766	-0.292373	0.408571
bulk cancer mRNA	GSE83586	GSM2212953	#2	-0.276641	0.493726	-0.217244
bulk cancer mRNA	GSE83586	GSM2212954	#2	0.207189	0.663619	-0.670274
bulk cancer mRNA	GSE83586	GSM2212955	#1	0.142372	-0.207758	0.059036
bulk cancer mRNA	GSE83586	GSM2212956	#3	0.0210331	-0.0226339	0.0161042
bulk cancer mRNA	GSE83586	GSM2212957	#1	0.33165	-0.290538	0.0103091
bulk cancer mRNA	GSE83586	GSM2212958	#3	-0.394598	-0.535502	0.694736
bulk cancer mRNA	GSE83586	GSM2212959	#3	-0.211197	-0.551354	0.591554
bulk cancer mRNA	GSE83586	GSM2212960	#3	-0.174182	-0.408085	0.446764
bulk cancer mRNA	GSE83586	GSM2212961	#1	0.398721	-0.0757274	-0.200851
bulk cancer mRNA	GSE83586	GSM2212962	#2	-0.322703	0.691889	-0.34852
bulk cancer mRNA	GSE83586	GSM2212963	#3	-0.109018	-0.269334	0.303953
bulk cancer mRNA	GSE83586	GSM2212964	#3	0.165831	-0.393103	0.204582
bulk cancer mRNA	GSE83586	GSM2212965	#3	-0.0356389	-0.632811	0.541703
bulk cancer mRNA	GSE83586	GSM2212966	#1	0.703913	0.0786421	-0.52516
bulk cancer mRNA	GSE83586	GSM2212967	#3	-0.479121	-0.53161	0.750004
bulk cancer mRNA	GSE83586	GSM2212968	#3	-0.0109243	-0.392967	0.317159
bulk cancer mRNA	GSE83586	GSM2212969	#3	-0.535961	-0.369512	0.663209
bulk cancer mRNA	GSE83586	GSM2212970	#2	0.334612	0.542816	-0.651961
bulk cancer mRNA	GSE83586	GSM2212971	#3	-0.476469	-0.282661	0.535906
bulk cancer mRNA	GSE83586	GSM2212972	#3	-0.030426	-0.426489	0.363741
bulk cancer mRNA	GSE83586	GSM2212973	#3	-0.0182236	-0.283691	0.246323
bulk cancer mRNA	GSE83586	GSM2212974	#1	0.334425	0.326303	-0.478338
bulk cancer mRNA	GSE83586	GSM2212975	#2	0.18284	0.750084	-0.739005
bulk cancer mRNA	GSE83586	GSM2212976	#2	0.0405778	0.291719	-0.276044
bulk cancer mRNA	GSE83586	GSM2212977	#2	-0.148568	0.243927	-0.0801728
bulk cancer mRNA	GSE83586	GSM2212978	#3	-0.341025	-0.44621	0.595994
bulk cancer mRNA	GSE83586	GSM2212979	#3	-0.47	-0.593876	0.783379
bulk cancer mRNA	GSE83586	GSM2212980	#2	-0.15039	0.528349	-0.335378
bulk cancer mRNA	GSE83586	GSM2212981	#2	0.341559	0.465606	-0.605649
bulk cancer mRNA	GSE83586	GSM2212982	#3	0.122051	-0.489484	0.313391
bulk cancer mRNA	GSE83586	GSM2212983	#3	0.135047	-0.30229	0.158844
bulk cancer mRNA	GSE83586	GSM2212984	#1	0.544073	-0.159564	-0.23562
bulk cancer mRNA	GSE83586	GSM2212985	#1	0.176799	0.154434	-0.237486
bulk cancer mRNA	GSE83586	GSM2212986	#1	0.0287852	-0.171075	0.135924
bulk cancer mRNA	GSE83586	GSM2212987	#3	-0.436692	-0.317033	0.539212
bulk cancer mRNA	GSE83586	GSM2212988	#2	-0.043147	0.76741	-0.585909
bulk cancer mRNA	GSE83586	GSM2212989	#3	-0.518628	-0.575218	0.80967
bulk cancer mRNA	GSE83586	GSM2212990	#3	-0.253097	0.0283875	0.143559
bulk cancer mRNA	GSE83586	GSM2212991	#2	-0.219519	0.774052	-0.478141
bulk cancer mRNA	GSE83586	GSM2212992	#1	-0.061116	0.102104	-0.0280993
bulk cancer mRNA	GSE83586	GSM2212993	#1	0.240315	-0.196166	0.0145786
bulk cancer mRNA	GSE83586	GSM2212994	#2	0.13746	0.751528	-0.684906
bulk cancer mRNA	GSE83586	GSM2212995	#1	0.780454	0.117536	-0.607836
bulk cancer mRNA	GSE83586	GSM2212996	#3	-0.220388	-0.339034	0.430454
bulk cancer mRNA	GSE83586	GSM2212997	#3	-0.374989	-0.565277	0.707726
bulk cancer mRNA	GSE83586	GSM2212998	#3	-0.204652	0.0455839	0.0946019
bulk cancer mRNA	GSE83586	GSM2212999	#3	-0.452131	-0.464853	0.68698
bulk cancer mRNA	GSE83586	GSM2213000	#2	0.0424547	0.426227	-0.361396
bulk cancer mRNA	GSE83586	GSM2213001	#3	-0.547899	0.011372	0.33275
bulk cancer mRNA	GSE83586	GSM2213002	#1	0.214187	-0.0157187	-0.13637
bulk cancer mRNA	GSE83586	GSM2213003	#1	0.25225	0.186174	-0.312303
bulk cancer mRNA	GSE83586	GSM2213004	#1	0.0482176	-0.097674	0.0318909
bulk cancer mRNA	GSE83586	GSM2213005	#1	0.437418	0.38443	-0.601409
bulk cancer mRNA	GSE83586	GSM2213006	#3	-0.343812	-0.0939961	0.305922
bulk cancer mRNA	GSE83586	GSM2213007	#3	-0.0313036	-0.22604	0.206352
bulk cancer mRNA	GSE83586	GSM2213008	#1	0.129322	-0.0112211	-0.0946369
bulk cancer mRNA	GSE83586	GSM2213009	#2	-0.0758562	0.777881	-0.582703
bulk cancer mRNA	GSE83586	GSM2213010	#3	-0.206245	-0.463845	0.520799
bulk cancer mRNA	GSE83586	GSM2213011	#3	-0.321758	-0.223144	0.40518
bulk cancer mRNA	GSE83586	GSM2213012	#2	-0.03438	0.456933	-0.349706
bulk cancer mRNA	GSE83586	GSM2213013	#1	0.408753	0.351127	-0.554991
bulk cancer mRNA	GSE83586	GSM2213014	#2	-0.394741	0.659015	-0.27148
bulk cancer mRNA	GSE83586	GSM2213015	#1	0.6385	0.400781	-0.73877
bulk cancer mRNA	GSE83586	GSM2213016	#3	-0.223638	0.202167	-0.00875057
bulk cancer mRNA	GSE83586	GSM2213017	#3	-0.370723	-0.278137	0.465724
bulk cancer mRNA	GSE83586	GSM2213018	#3	-0.534277	-0.128393	0.452614
bulk cancer mRNA	GSE83586	GSM2213019	#1	0.223265	0.0469244	-0.195409
bulk cancer mRNA	GSE83586	GSM2213020	#3	-0.163488	-0.206718	0.279571
bulk cancer mRNA	GSE83586	GSM2213021	#3	-0.526407	-0.107206	0.427872
bulk cancer mRNA	GSE83586	GSM2213022	#3	-0.112072	-0.65376	0.607561
bulk cancer mRNA	GSE83586	GSM2213023	#2	0.451855	0.445954	-0.664831
bulk cancer mRNA	GSE83586	GSM2213024	#1	0.421222	-0.335902	-0.0157509
bulk cancer mRNA	GSE83586	GSM2213025	#1	0.423307	-0.0371309	-0.253382
bulk cancer mRNA	GSE83586	GSM2213026	#2	0.164682	0.388323	-0.431816
bulk cancer mRNA	GSE83586	GSM2213027	#2	0.186233	0.401069	-0.446635
bulk cancer mRNA	GSE83586	GSM2213028	#3	0.0713521	-0.572198	0.414503
bulk cancer mRNA	GSE83586	GSM2213029	#3	-0.233472	-0.0936084	0.242363
bulk cancer mRNA	GSE83586	GSM2213030	#3	-0.115221	-0.0721962	0.137102
bulk cancer mRNA	GSE83586	GSM2213031	#3	-0.261274	-0.495759	0.581033
bulk cancer mRNA	GSE83586	GSM2213032	#1	0.20488	-0.0856703	-0.0825189
bulk cancer mRNA	GSE83586	GSM2213033	#3	-0.0460796	-0.381679	0.349387
bulk cancer mRNA	GSE83586	GSM2213034	#1	0.200915	-0.354046	0.146354
bulk cancer mRNA	GSE83586	GSM2213035	#2	0.269383	0.460097	-0.533988
bulk cancer mRNA	GSE83586	GSM2213036	#1	0.555965	0.0902717	-0.435457
bulk cancer mRNA	GSE83586	GSM2213037	#3	-0.0124263	-0.362725	0.276685
bulk cancer mRNA	GSE83586	GSM2213038	#3	-0.091346	-0.386815	0.3617
bulk cancer mRNA	GSE83586	GSM2213039	#3	-0.528073	-0.519573	0.770995
bulk cancer mRNA	GSE83586	GSM2213040	#3	-0.134282	-0.65	0.608298
bulk cancer mRNA	GSE83586	GSM2213041	#3	0.16598	-0.652031	0.414106
bulk cancer mRNA	GSE83586	GSM2213042	#2	0.0592935	0.273906	-0.25757
bulk cancer mRNA	GSE83586	GSM2213043	#1	0.446082	0.103789	-0.389296
bulk cancer mRNA	GSE83586	GSM2213044	#3	-0.679793	-0.275046	0.668783
bulk cancer mRNA	GSE83586	GSM2213045	#2	0.0557693	0.707633	-0.616866
bulk cancer mRNA	GSE83586	GSM2213046	#3	-0.328301	-0.619922	0.719683
bulk cancer mRNA	GSE83586	GSM2213047	#3	-0.428104	0.0850459	0.211822
bulk cancer mRNA	GSE83586	GSM2213048	#2	0.102643	0.758805	-0.678787
bulk cancer mRNA	GSE83586	GSM2213049	#2	0.295	0.423597	-0.55211
bulk cancer mRNA	GSE83586	GSM2213050	#3	-0.123624	-0.38745	0.38376
bulk cancer mRNA	GSE83586	GSM2213051	#1	0.262032	0.160567	-0.290665
bulk cancer mRNA	GSE83586	GSM2213052	#1	0.199066	0.0728313	-0.202213
bulk cancer mRNA	GSE83586	GSM2213053	#2	-0.293088	0.493985	-0.211872
bulk cancer mRNA	GSE83586	GSM2213054	#3	-0.439694	-0.323416	0.551688
bulk cancer mRNA	GSE83586	GSM2213055	#1	0.479768	0.103687	-0.389457
bulk cancer mRNA	GSE83586	GSM2213056	#2	-0.220095	0.745181	-0.462775
bulk cancer mRNA	GSE83586	GSM2213057	#2	0.264217	0.673519	-0.71818
bulk cancer mRNA	GSE83586	GSM2213058	#1	0.695361	0.411488	-0.786442
bulk cancer mRNA	GSE83586	GSM2213059	#3	-0.143623	-0.154312	0.236191
bulk cancer mRNA	GSE83586	GSM2213060	#3	-0.200051	-0.217204	0.314346
bulk cancer mRNA	GSE83586	GSM2213061	#1	0.342699	-0.302764	0.0377375
bulk cancer mRNA	GSE83586	GSM2213062	#3	-0.426473	-0.418882	0.621121
bulk cancer mRNA	GSE83586	GSM2213063	#2	-0.0744478	0.571114	-0.41143
bulk cancer mRNA	GSE83586	GSM2213064	#2	-0.370987	0.250318	0.035488
bulk cancer mRNA	GSE83586	GSM2213065	#2	0.529935	0.470545	-0.742159
bulk cancer mRNA	GSE83586	GSM2213066	#1	0.148534	-0.0487662	-0.0371638
bulk cancer mRNA	GSE83586	GSM2213067	#3	-0.530105	-0.496796	0.745378
bulk cancer mRNA	GSE83586	GSM2213068	#2	0.220352	0.464785	-0.537554
bulk cancer mRNA	GSE83586	GSM2213069	#3	-0.33232	0.159462	0.0851053
bulk cancer mRNA	GSE83586	GSM2213070	#3	-0.22834	-0.399959	0.459685
bulk cancer mRNA	GSE83586	GSM2213071	#3	-0.277551	-0.467279	0.549311
bulk cancer mRNA	GSE83586	GSM2213072	#3	-0.201737	-0.495932	0.535293
bulk cancer mRNA	GSE83586	GSM2213073	#3	-0.195947	-0.000796807	0.121458
bulk cancer mRNA	GSE83586	GSM2213074	#2	0.0210353	0.514475	-0.441487
bulk cancer mRNA	GSE83586	GSM2213075	#3	0.0187471	-0.0775249	0.0493799
bulk cancer mRNA	GSE83586	GSM2213076	#3	-0.358089	-0.597258	0.728119
bulk cancer mRNA	GSE83586	GSM2213077	#1	0.497139	-0.308379	-0.0835768
bulk cancer mRNA	GSE83586	GSM2213078	#3	-0.160267	-0.288486	0.332303
bulk cancer mRNA	GSE83586	GSM2213080	#3	0.155183	-0.432823	0.245781
bulk cancer mRNA	GSE83586	GSM2213081	#1	0.390572	-0.0935419	-0.181809
bulk cancer mRNA	GSE83586	GSM2213082	#2	-0.00100781	0.432238	-0.362331
bulk cancer mRNA	GSE83586	GSM2213084	#3	-0.36575	-0.311986	0.479584
bulk cancer mRNA	GSE83586	GSM2213086	#3	-0.392821	-0.335982	0.535228
bulk cancer mRNA	GSE83586	GSM2213088	#2	0.083252	0.822286	-0.721569
bulk cancer mRNA	GSE83586	GSM2213090	#2	-0.477876	0.722441	-0.269322
bulk cancer mRNA	GSE83586	GSM2213092	#1	0.477239	-0.288366	-0.10616
bulk cancer mRNA	GSE83586	GSM2213093	#1	0.262642	0.279917	-0.386642
bulk cancer mRNA	GSE83586	GSM2213094	#3	-0.181203	-0.229877	0.322073
bulk cancer mRNA	GSE83586	GSM2213095	#3	-0.619085	-0.379529	0.713687
bulk cancer mRNA	GSE83586	GSM2213096	#3	-0.212222	-0.465722	0.518523
bulk cancer mRNA	GSE83586	GSM2213097	#2	0.341579	0.510183	-0.632144
bulk cancer mRNA	GSE83586	GSM2213098	#3	-0.538679	-0.128009	0.454927
bulk cancer mRNA	GSE83586	GSM2213099	#3	-0.0130071	0.0206462	-0.0103606
bulk cancer mRNA	GSE83586	GSM2213100	#2	-0.18672	0.738029	-0.480005
bulk cancer mRNA	GSE83586	GSM2213101	#3	-0.0873777	-0.160434	0.191439
bulk cancer mRNA	GSE83586	GSM2213102	#2	-0.0524062	0.233722	-0.140779
bulk cancer mRNA	GSE83586	GSM2213103	#1	0.286579	0.162569	-0.313643
bulk cancer mRNA	GSE83586	GSM2213104	#3	-0.516553	0.0489786	0.286881
bulk cancer mRNA	GSE83586	GSM2213105	#3	-0.277257	-0.471937	0.575958
bulk cancer mRNA	GSE83586	GSM2213106	#1	-0.0417773	-0.0985566	0.120668
bulk cancer mRNA	GSE83586	GSM2213107	#3	0.152126	-0.380899	0.211476
bulk cancer mRNA	GSE83586	GSM2213108	#2	-0.123898	0.522575	-0.348037
bulk cancer mRNA	GSE83586	GSM2213109	#1	0.498138	-0.0750086	-0.2909
bulk cancer mRNA	GSE83586	GSM2213110	#1	0.492653	0.146183	-0.438973
bulk cancer mRNA	GSE83586	GSM2213111	#1	0.555118	0.00587377	-0.359636
bulk cancer mRNA	GSE83586	GSM2213112	#3	-0.435065	-0.386953	0.611577
bulk cancer mRNA	GSE83586	GSM2213113	#3	-0.415761	-0.577976	0.731119
bulk cancer mRNA	GSE83586	GSM2213114	#2	-0.0731188	0.758055	-0.56706
bulk cancer mRNA	GSE83586	GSM2213115	#3	0.0693523	-0.567669	0.399402
bulk cancer mRNA	GSE83586	GSM2213116	#2	-0.114312	0.630957	-0.455468
bulk cancer mRNA	GSE83586	GSM2213117	#1	0.168426	0.101065	-0.17895
bulk cancer mRNA	GSE83586	GSM2213118	#1	0.487562	0.121154	-0.412808
bulk cancer mRNA	GSE83586	GSM2213119	#1	0.112253	0.0516837	-0.0994736
bulk cancer mRNA	GSE83586	GSM2213120	#1	0.829553	0.0859228	-0.619716
bulk cancer mRNA	GSE83586	GSM2213121	#3	0.0921292	-0.63953	0.449534
bulk cancer mRNA	GSE83586	GSM2213122	#2	-0.422259	0.631326	-0.231832
bulk cancer mRNA	GSE83586	GSM2213123	#3	-0.482027	-0.392358	0.634288
bulk cancer mRNA	GSE83586	GSM2213124	#2	-0.222381	0.795902	-0.500945
bulk cancer mRNA	GSE83586	GSM2213125	#1	0.526159	0.417568	-0.679644
bulk cancer mRNA	GSE83586	GSM2213126	#3	0.139463	-0.312426	0.16874
bulk cancer mRNA	GSE83586	GSM2213127	#3	-0.427825	-0.434981	0.645001
bulk cancer mRNA	GSE83586	GSM2213128	#2	0.166744	0.219403	-0.275238
bulk cancer mRNA	GSE83586	GSM2213129	#1	0.268296	0.31327	-0.416012
bulk cancer mRNA	GSE83586	GSM2213130	#2	0.0447435	0.528437	-0.455241
bulk cancer mRNA	GSE83586	GSM2213131	#2	0.302062	0.472351	-0.571047
bulk cancer mRNA	GSE83586	GSM2213132	#2	0.356269	0.659219	-0.763091
bulk cancer mRNA	GSE83586	GSM2213133	#1	0.785731	0.255952	-0.728928
bulk cancer mRNA	GSE83586	GSM2213134	#2	0.0363992	0.5807	-0.499725
bulk cancer mRNA	GSE83586	GSM2213135	#2	-0.41486	0.347342	-0.00236539
bulk cancer mRNA	GSE83586	GSM2213136	#2	0.349615	0.339119	-0.5107
bulk cancer mRNA	GSE83586	GSM2213137	#3	0.15272	-0.371628	0.207378
bulk cancer mRNA	GSE83586	GSM2213138	#3	-0.609013	-0.27667	0.616583
bulk cancer mRNA	GSE83586	GSM2213139	#1	0.4882	0.105882	-0.408459
bulk cancer mRNA	GSE83586	GSM2213140	#2	0.244847	0.371493	-0.457392
bulk cancer mRNA	GSE83586	GSM2213141	#1	0.247383	-0.0799732	-0.0941277
bulk cancer mRNA	GSE83586	GSM2213142	#2	0.260902	0.457399	-0.533427
bulk cancer mRNA	GSE83586	GSM2213143	#3	-0.114936	-0.543233	0.525898
bulk cancer mRNA	GSE83586	GSM2213144	#1	0.512147	-0.099088	-0.266048
bulk cancer mRNA	GSE83586	GSM2213145	#1	0.438242	-0.206063	-0.12298
bulk cancer mRNA	GSE83586	GSM2213146	#1	0.395572	-0.214099	-0.102747
bulk cancer mRNA	GSE83586	GSM2213147	#3	-0.161815	-0.28767	0.325162
bulk cancer mRNA	GSE83586	GSM2213148	#3	-0.299416	-0.625774	0.707731
bulk cancer mRNA	GSE83586	GSM2213149	#1	0.153609	0.194777	-0.25387
bulk cancer mRNA	GSE83586	GSM2213150	#3	-0.461559	-0.00257138	0.298238
bulk cancer mRNA	GSE83586	GSM2213151	#2	-0.621615	0.440275	0.05206
bulk cancer mRNA	GSE83586	GSM2213152	#1	0.123077	0.0245458	-0.123765
bulk cancer mRNA	GSE83586	GSM2213153	#3	0.0372847	-0.0725166	0.0362354
bulk cancer mRNA	GSE83586	GSM2213154	#3	-0.332311	-0.0852698	0.282514
bulk cancer mRNA	GSE83586	GSM2213155	#3	-0.609069	-0.326134	0.660644
bulk cancer mRNA	GSE83586	GSM2213156	#3	0.0270156	-0.670545	0.515169
bulk cancer mRNA	GSE83586	GSM2213157	#1	0.450014	-0.0792644	-0.238252
bulk cancer mRNA	GSE83586	GSM2213158	#3	0.0483842	-0.229978	0.142485
bulk cancer mRNA	GSE83586	GSM2213159	#3	-0.493168	-0.49169	0.716904
bulk cancer mRNA	GSE83586	GSM2213160	#3	-0.319081	-0.754905	0.822364
bulk cancer mRNA	GSE83586	GSM2213161	#1	0.485372	-0.522153	0.0855895
bulk cancer mRNA	GSE83586	GSM2213162	#3	-0.0216547	-0.561556	0.445429
bulk cancer mRNA	GSE83586	GSM2213163	#2	0.0617425	0.476442	-0.438167
bulk cancer mRNA	GSE83586	GSM2213164	#3	-0.280455	-0.133571	0.283077
bulk cancer mRNA	GSE83586	GSM2213165	#3	-0.364985	-0.599567	0.718467
bulk cancer mRNA	GSE83586	GSM2213166	#1	0.660766	-0.011053	-0.420469
bulk cancer mRNA	GSE83586	GSM2213167	#3	0.18004	-0.396603	0.208554
bulk cancer mRNA	GSE83586	GSM2213168	#2	0.367638	0.345309	-0.525232
bulk cancer mRNA	GSE83586	GSM2213169	#1	0.669826	-0.313021	-0.193565
bulk cancer mRNA	GSE83586	GSM2213170	#1	0.557505	-0.0829938	-0.301768
bulk cancer mRNA	GSE83586	GSM2213171	#2	0.230566	0.328847	-0.402213
bulk cancer mRNA	GSE83586	GSM2213172	#3	0.0582799	-0.496962	0.345557
bulk cancer mRNA	GSE83586	GSM2213173	#3	-0.234079	-0.481696	0.56412
bulk cancer mRNA	GSE83586	GSM2213174	#1	0.443035	-0.0691885	-0.250903
bulk cancer mRNA	GSE83586	GSM2213175	#3	-0.351864	-0.408944	0.574506
bulk cancer mRNA	GSE83586	GSM2213176	#2	-0.119439	0.189619	-0.0830217
bulk cancer mRNA	GSE83586	GSM2213177	#3	0.303287	-0.485969	0.186406
bulk cancer mRNA	GSE83586	GSM2213178	#2	0.240074	0.264378	-0.362131
bulk cancer mRNA	GSE83586	GSM2213179	#3	0.359371	-0.497788	0.170417
bulk cancer mRNA	GSE83586	GSM2213180	#3	-0.673585	-0.0547279	0.476235
bulk cancer mRNA	GSE83586	GSM2213181	#3	-0.150245	-0.401061	0.421879
bulk cancer mRNA	GSE83586	GSM2213182	#3	-0.294453	-0.64339	0.717937
bulk cancer mRNA	GSE83586	GSM2213183	#2	-0.267762	0.495724	-0.215857
bulk cancer mRNA	GSE83586	GSM2213184	#1	0.277157	-0.40478	0.159366
bulk cancer mRNA	GSE83586	GSM2213185	#1	0.481977	-0.049495	-0.264227
bulk cancer mRNA	GSE83586	GSM2213186	#1	0.220258	-0.214965	0.0474258
bulk cancer mRNA	GSE83586	GSM2213187	#3	-0.430239	-0.47293	0.666491
bulk cancer mRNA	GSE83586	GSM2213188	#1	0.546876	-0.0428151	-0.320129
bulk cancer mRNA	GSE83586	GSM2213189	#1	0.498293	-0.279606	-0.120065
bulk cancer mRNA	GSE83586	GSM2213190	#1	0.48661	-0.236731	-0.125183
bulk cancer mRNA	GSE83586	GSM2213191	#2	0.430802	0.636135	-0.800289
bulk cancer mRNA	GSE83586	GSM2213192	#3	-0.220726	-0.230137	0.345061
bulk cancer mRNA	GSE83586	GSM2213193	#1	0.440872	-0.15571	-0.178306
bulk cancer mRNA	GSE83586	GSM2213194	#3	-0.302871	-0.602312	0.685225
bulk cancer mRNA	GSE83586	GSM2213195	#2	-0.0880515	0.824076	-0.609261
bulk cancer mRNA	GSE83586	GSM2213196	#3	-0.159473	-0.651833	0.638761
bulk cancer mRNA	GSE83586	GSM2213197	#3	-0.234439	-0.196245	0.312282
bulk cancer mRNA	GSE83586	GSM2213198	#3	-0.494795	-0.00289468	0.326446
bulk cancer mRNA	GSE83586	GSM2213199	#1	0.311937	0.118917	-0.308125
bulk cancer mRNA	GSE83586	GSM2213200	#1	0.0355316	0.161292	-0.132197
bulk cancer mRNA	GSE83586	GSM2213201	#1	0.0945976	-0.186049	0.0985745
bulk cancer mRNA	GSE83586	GSM2213202	#3	0.229475	-0.453388	0.196022
bulk cancer mRNA	GSE83586	GSM2213203	#1	0.530635	-0.318942	-0.103352
bulk cancer mRNA	GSE83586	GSM2213204	#1	-0.015424	-0.256359	0.232541
bulk cancer mRNA	GSE83586	GSM2213205	#2	0.112878	0.347587	-0.356779
bulk cancer mRNA	GSE83586	GSM2213206	#2	-0.327435	0.423222	-0.12973
bulk cancer mRNA	GSE83586	GSM2213207	#1	0.0480952	-0.0758998	0.010337
bulk cancer mRNA	GSE83586	GSM2213208	#3	-0.109538	-0.406525	0.394514
bulk cancer mRNA	GSE83586	GSM2213209	#3	-0.0839287	-0.35614	0.355761
bulk cancer mRNA	GSE83586	GSM2213210	#3	0.028032	-0.230497	0.169121
bulk cancer mRNA	GSE83586	GSM2213211	#3	0.038246	-0.141777	0.0762646
bulk cancer mRNA	GSE83586	GSM2213212	#3	-0.57815	-0.351981	0.671884
bulk cancer mRNA	GSE83586	GSM2213213	#3	-0.16858	-0.0969766	0.205859
bulk cancer mRNA	GSE86411	GSM2301775	#1	0.692453	-0.175784	-0.310806
bulk cancer mRNA	GSE86411	GSM2301776	#3	-0.338441	-0.0620508	0.282228
bulk cancer mRNA	GSE86411	GSM2301777	#3	-0.0696884	-0.320819	0.31335
bulk cancer mRNA	GSE86411	GSM2301778	#3	-0.41161	-0.536862	0.70199
bulk cancer mRNA	GSE86411	GSM2301779	#1	0.43099	-0.177503	-0.140359
bulk cancer mRNA	GSE86411	GSM2301780	#1	0.385482	-0.521331	0.164518
bulk cancer mRNA	GSE86411	GSM2301781	#3	-0.0782881	-0.245993	0.260597
bulk cancer mRNA	GSE86411	GSM2301782	#3	0.168376	-0.324544	0.163086
bulk cancer mRNA	GSE86411	GSM2301783	#3	0.0756888	-0.328717	0.224585
bulk cancer mRNA	GSE86411	GSM2301784	#3	-0.194499	-0.462805	0.511274
bulk cancer mRNA	GSE86411	GSM2301785	#3	-0.191048	-0.207838	0.289938
bulk cancer mRNA	GSE86411	GSM2301786	#1	0.401606	0.103798	-0.346879
bulk cancer mRNA	GSE86411	GSM2301787	#2	-0.22018	0.563963	-0.307989
bulk cancer mRNA	GSE86411	GSM2301788	#1	0.206284	-0.225785	0.0483756
bulk cancer mRNA	GSE86411	GSM2301789	#3	-0.0143947	-0.30109	0.254933
bulk cancer mRNA	GSE86411	GSM2301790	#3	0.0411192	-0.443226	0.317166
bulk cancer mRNA	GSE86411	GSM2301791	#3	0.0667508	-0.424389	0.303145
bulk cancer mRNA	GSE86411	GSM2301792	#3	0.0111067	-0.379886	0.303837
bulk cancer mRNA	GSE86411	GSM2301793	#1	0.711824	-0.0381044	-0.437622
bulk cancer mRNA	GSE86411	GSM2301794	#1	0.336121	-0.198809	-0.0549647
bulk cancer mRNA	GSE86411	GSM2301795	#3	-0.247647	-0.352953	0.461885
bulk cancer mRNA	GSE86411	GSM2301796	#3	-0.445335	-0.383962	0.613543
bulk cancer mRNA	GSE86411	GSM2301797	#3	-0.112965	-0.14664	0.205088
bulk cancer mRNA	GSE86411	GSM2301798	#1	0.643733	0.0730673	-0.471778
bulk cancer mRNA	GSE86411	GSM2301799	#3	-0.221534	-0.266325	0.36944
bulk cancer mRNA	GSE86411	GSM2301800	#3	-0.346831	-0.363421	0.530826
bulk cancer mRNA	GSE86411	GSM2301801	#1	0.0847305	0.0350309	-0.0648218
bulk cancer mRNA	GSE86411	GSM2301802	#3	-0.122367	-0.274866	0.313617
bulk cancer mRNA	GSE86411	GSM2301803	#3	-0.426325	-0.204912	0.462472
bulk cancer mRNA	GSE86411	GSM2301804	#3	0.00809324	-0.131343	0.105603
bulk cancer mRNA	GSE86411	GSM2301805	#3	-0.374104	-0.316494	0.515904
bulk cancer mRNA	GSE86411	GSM2301806	#1	0.384696	0.107406	-0.320703
bulk cancer mRNA	GSE86411	GSM2301807	#3	-0.182083	-0.144449	0.248265
bulk cancer mRNA	GSE86411	GSM2301808	#1	0.115979	-0.216259	0.0907552
bulk cancer mRNA	GSE86411	GSM2301809	#3	-0.0953615	-0.243421	0.266207
bulk cancer mRNA	GSE86411	GSM2301810	#1	0.629829	-0.101052	-0.331922
bulk cancer mRNA	GSE86411	GSM2301811	#1	0.162408	-0.332583	0.154504
bulk cancer mRNA	GSE86411	GSM2301812	#3	-0.591031	-0.523762	0.822199
bulk cancer mRNA	GSE86411	GSM2301813	#3	-0.163616	-0.219562	0.284092
bulk cancer mRNA	GSE86411	GSM2301814	#3	-0.120329	-0.197719	0.239664
bulk cancer mRNA	GSE86411	GSM2301815	#1	0.308429	-0.0831404	-0.134948
bulk cancer mRNA	GSE86411	GSM2301816	#1	0.204519	-0.027218	-0.102651
bulk cancer mRNA	GSE86411	GSM2301817	#3	-0.586561	-0.300814	0.638408
bulk cancer mRNA	GSE86411	GSM2301818	#1	0.154645	-0.175586	0.0490494
bulk cancer mRNA	GSE86411	GSM2301819	#3	-0.146243	-0.486174	0.498195
bulk cancer mRNA	GSE86411	GSM2301820	#3	-0.296655	-0.376157	0.485801
bulk cancer mRNA	GSE86411	GSM2301821	#3	-0.572759	-0.466749	0.760542
bulk cancer mRNA	GSE86411	GSM2301822	#3	-0.465317	-0.380914	0.622139
bulk cancer mRNA	GSE86411	GSM2301823	#3	-0.812851	-0.121135	0.628424
bulk cancer mRNA	GSE86411	GSM2301824	#3	-0.118872	-0.208723	0.250488
bulk cancer mRNA	GSE86411	GSM2301825	#3	-0.546156	-0.0400413	0.39508
bulk cancer mRNA	GSE86411	GSM2301826	#3	-0.577802	-0.191047	0.534257
bulk cancer mRNA	GSE86411	GSM2301827	#3	-0.369698	-0.0147474	0.240739
bulk cancer mRNA	GSE86411	GSM2301828	#2	-0.162781	0.127114	-0.0140128
bulk cancer mRNA	GSE86411	GSM2301829	#3	-0.260358	0.01924	0.170169
bulk cancer mRNA	GSE86411	GSM2301830	#3	-0.36228	-0.361202	0.53668
bulk cancer mRNA	GSE86411	GSM2301831	#3	-0.447985	-0.330859	0.568372
bulk cancer mRNA	GSE86411	GSM2301832	#3	-0.200308	-0.249415	0.320893
bulk cancer mRNA	GSE86411	GSM2301833	#3	-0.206231	-0.0442307	0.163713
bulk cancer mRNA	GSE86411	GSM2301834	#1	-0.00279383	0.108088	-0.0826197
bulk cancer mRNA	GSE86411	GSM2301835	#3	-0.160144	-0.0802594	0.177727
bulk cancer mRNA	GSE86411	GSM2301836	#3	-0.546119	-0.252272	0.5557
bulk cancer mRNA	GSE86411	GSM2301837	#3	-0.388343	-0.0327699	0.271732
bulk cancer mRNA	GSE86411	GSM2301838	#3	-0.0632789	-0.149304	0.173937
bulk cancer mRNA	GSE86411	GSM2301839	#3	-0.338644	-0.0519756	0.282545
bulk cancer mRNA	GSE86411	GSM2301840	#1	0.611388	0.398659	-0.723098
bulk cancer mRNA	GSE86411	GSM2301841	#1	0.67007	-0.167131	-0.296542
bulk cancer mRNA	GSE86411	GSM2301842	#1	0.520703	0.10411	-0.419226
bulk cancer mRNA	GSE86411	GSM2301843	#1	0.709256	0.0228113	-0.48602
bulk cancer mRNA	GSE86411	GSM2301844	#1	0.530829	-0.00936999	-0.326332
bulk cancer mRNA	GSE86411	GSM2301845	#1	0.71376	-0.0819109	-0.400505
bulk cancer mRNA	GSE86411	GSM2301846	#1	0.557116	0.165809	-0.49384
bulk cancer mRNA	GSE86411	GSM2301847	#1	0.668337	0.262021	-0.649622
bulk cancer mRNA	GSE86411	GSM2301848	#1	0.425812	0.106132	-0.347443
bulk cancer mRNA	GSE86411	GSM2301849	#3	0.104979	-0.603154	0.408224
bulk cancer mRNA	GSE86411	GSM2301850	#3	-0.0578622	-0.35902	0.309532
bulk cancer mRNA	GSE86411	GSM2301851	#3	-0.039472	-0.35704	0.302078
bulk cancer mRNA	GSE86411	GSM2301852	#1	0.529853	-0.0265707	-0.341741
bulk cancer mRNA	GSE86411	GSM2301853	#1	0.433423	-0.11304	-0.212057
bulk cancer mRNA	GSE86411	GSM2301854	#3	-0.319171	-0.175341	0.325521
bulk cancer mRNA	GSE86411	GSM2301855	#1	0.350067	-0.24685	-0.0430676
bulk cancer mRNA	GSE86411	GSM2301856	#3	-0.447487	-0.54721	0.735871
bulk cancer mRNA	GSE86411	GSM2301857	#3	-0.230518	-0.388142	0.454262
bulk cancer mRNA	GSE86411	GSM2301858	#3	-0.354989	-0.409517	0.539412
bulk cancer mRNA	GSE86411	GSM2301859	#1	0.209849	-0.111329	-0.0672544
bulk cancer mRNA	GSE86411	GSM2301860	#3	-0.0709194	-0.184817	0.186244
bulk cancer mRNA	GSE86411	GSM2301861	#3	-0.00418073	-0.222916	0.18197
bulk cancer mRNA	GSE86411	GSM2301862	#1	0.60001	0.174214	-0.537606
bulk cancer mRNA	GSE86411	GSM2301863	#3	-0.025952	-0.333319	0.276476
bulk cancer mRNA	GSE86411	GSM2301864	#3	0.138153	-0.265894	0.108548
bulk cancer mRNA	GSE86411	GSM2301865	#1	0.299361	-0.333255	0.0600023
bulk cancer mRNA	GSE86411	GSM2301866	#1	0.655789	-0.25129	-0.224798
bulk cancer mRNA	GSE86411	GSM2301867	#1	0.541774	0.308244	-0.6129
bulk cancer mRNA	GSE86411	GSM2301868	#3	0.0906915	-0.344894	0.199501
bulk cancer mRNA	GSE86411	GSM2301869	#1	0.4006	-0.247176	-0.078635
bulk cancer mRNA	GSE86411	GSM2301870	#1	0.29877	-0.274985	0.00874056
bulk cancer mRNA	GSE86411	GSM2301871	#1	0.425566	-0.0376581	-0.261966
bulk cancer mRNA	GSE86411	GSM2301872	#1	0.611954	-0.157525	-0.280143
bulk cancer mRNA	GSE86411	GSM2301873	#3	-0.31479	-0.221202	0.386119
bulk cancer mRNA	GSE86411	GSM2301874	#2	-0.363597	0.71092	-0.337313
bulk cancer mRNA	GSE86411	GSM2301875	#2	-0.338481	0.777124	-0.405406
bulk cancer mRNA	GSE86411	GSM2301876	#2	-0.208846	0.806143	-0.508871
bulk cancer mRNA	GSE86411	GSM2301877	#2	-0.382666	0.482461	-0.140295
bulk cancer mRNA	GSE86411	GSM2301878	#2	-0.167236	0.763524	-0.511391
bulk cancer mRNA	GSE86411	GSM2301879	#2	-0.422995	0.625788	-0.23016
bulk cancer mRNA	GSE86411	GSM2301880	#2	-0.0289783	0.760075	-0.590505
bulk cancer mRNA	GSE86411	GSM2301881	#2	-0.113357	0.611256	-0.424672
bulk cancer mRNA	GSE86411	GSM2301882	#2	-0.215096	0.611204	-0.355455
bulk cancer mRNA	GSE86411	GSM2301883	#3	-0.369681	0.122213	0.142113
bulk cancer mRNA	GSE86411	GSM2301884	#2	-0.237024	0.394082	-0.166445
bulk cancer mRNA	GSE86411	GSM2301885	#2	-0.365154	0.722489	-0.355991
bulk cancer mRNA	GSE86411	GSM2301886	#2	0.114171	0.408123	-0.423901
bulk cancer mRNA	GSE86411	GSM2301887	#2	-0.083566	0.429453	-0.304581
bulk cancer mRNA	GSE86411	GSM2301888	#2	-0.6085	0.288317	0.157534
bulk cancer mRNA	GSE86411	GSM2301889	#2	0.0348042	0.483012	-0.417918
bulk cancer mRNA	GSE86411	GSM2301890	#1	0.268822	0.259536	-0.377252
bulk cancer mRNA	GSE86411	GSM2301891	#2	0.332377	0.444402	-0.584359
bulk cancer mRNA	GSE86411	GSM2301892	#1	0.710868	0.125345	-0.575347
bulk cancer mRNA	GSE86411	GSM2301893	#2	0.165563	0.340226	-0.389543
bulk cancer mRNA	GSE86411	GSM2301894	#2	0.0162644	0.488085	-0.400192
bulk cancer mRNA	GSE86411	GSM2301895	#1	0.057599	0.192999	-0.180847
bulk cancer mRNA	GSE86411	GSM2301896	#2	-0.357438	0.704179	-0.32689
bulk cancer mRNA	GSE86411	GSM2301897	#3	-0.203748	-0.0934296	0.216804
bulk cancer mRNA	GSE86411	GSM2301898	#2	-0.0524391	0.733285	-0.558201
bulk cancer mRNA	GSE86411	GSM2301899	#2	0.0435769	0.715391	-0.6123
bulk cancer mRNA	GSE86411	GSM2301900	#2	0.226483	0.651006	-0.678179
bulk cancer mRNA	GSE86411	GSM2301901	#2	0.187933	0.521796	-0.551059
bulk cancer mRNA	GSE86411	GSM2301902	#2	0.45844	0.484186	-0.701453
bulk cancer mRNA	GSE86411	GSM2301903	#2	0.0493791	0.624891	-0.528072
bulk cancer mRNA	GSE86411	GSM2301904	#2	-0.0934453	0.519934	-0.341324
bulk cancer mRNA	GSE86411	GSM2301905	#3	-0.0908174	0.0860909	0.00472076
bulk cancer mRNA	GSE86411	GSM2301906	#3	-0.122007	0.074161	0.0344723
bulk cancer mRNA	GSE87304	GSM2470226	#3	-0.435577	-0.466367	0.669193
bulk cancer mRNA	GSE87304	GSM2470227	#1	0.276875	-0.143478	-0.0825811
bulk cancer mRNA	GSE87304	GSM2470228	#1	0.524567	-0.0534104	-0.312609
bulk cancer mRNA	GSE87304	GSM2470229	#2	-0.559185	0.556328	-0.0801928
bulk cancer mRNA	GSE87304	GSM2470230	#3	-0.107435	-0.435341	0.433659
bulk cancer mRNA	GSE87304	GSM2470231	#3	0.165831	-0.28824	0.137338
bulk cancer mRNA	GSE87304	GSM2470232	#2	-0.157726	0.565116	-0.343849
bulk cancer mRNA	GSE87304	GSM2470233	#3	-0.289414	-0.264787	0.417804
bulk cancer mRNA	GSE87304	GSM2470234	#3	-0.424791	-0.0686069	0.335459
bulk cancer mRNA	GSE87304	GSM2470235	#1	0.388983	0.28442	-0.4974
bulk cancer mRNA	GSE87304	GSM2470236	#2	0.3702	0.606975	-0.736129
bulk cancer mRNA	GSE87304	GSM2470237	#3	-0.30791	-0.48176	0.605094
bulk cancer mRNA	GSE87304	GSM2470238	#2	0.326735	0.509642	-0.640192
bulk cancer mRNA	GSE87304	GSM2470239	#3	-0.426658	-0.0208143	0.287579
bulk cancer mRNA	GSE87304	GSM2470240	#1	0.269175	0.0515514	-0.225646
bulk cancer mRNA	GSE87304	GSM2470241	#3	-0.500206	-0.473245	0.718364
bulk cancer mRNA	GSE87304	GSM2470242	#3	-0.158873	-0.226366	0.278551
bulk cancer mRNA	GSE87304	GSM2470243	#2	-0.159474	0.279479	-0.122475
bulk cancer mRNA	GSE87304	GSM2470244	#3	-0.580367	-0.298489	0.615291
bulk cancer mRNA	GSE87304	GSM2470245	#1	0.487267	0.0444524	-0.36896
bulk cancer mRNA	GSE87304	GSM2470246	#1	0.255699	-0.219327	0.0257224
bulk cancer mRNA	GSE87304	GSM2470247	#3	-0.060347	-0.403105	0.370992
bulk cancer mRNA	GSE87304	GSM2470248	#3	-0.0392288	-0.669482	0.567912
bulk cancer mRNA	GSE87304	GSM2470249	#1	0.448112	-0.0894927	-0.224633
bulk cancer mRNA	GSE87304	GSM2470250	#1	0.347853	-0.224078	-0.0537859
bulk cancer mRNA	GSE87304	GSM2470251	#3	0.167349	-0.631791	0.39821
bulk cancer mRNA	GSE87304	GSM2470252	#2	0.171339	0.502534	-0.509542
bulk cancer mRNA	GSE87304	GSM2470253	#1	0.68752	0.022611	-0.47417
bulk cancer mRNA	GSE87304	GSM2470254	#3	-0.622409	0.253966	0.199593
bulk cancer mRNA	GSE87304	GSM2470255	#1	0.0895793	0.134315	-0.146968
bulk cancer mRNA	GSE87304	GSM2470256	#2	-0.271548	0.444867	-0.192369
bulk cancer mRNA	GSE87304	GSM2470257	#1	0.188101	-0.106747	-0.0445604
bulk cancer mRNA	GSE87304	GSM2470258	#3	-0.246966	-0.0320983	0.176088
bulk cancer mRNA	GSE87304	GSM2470259	#1	0.606596	-0.18363	-0.256629
bulk cancer mRNA	GSE87304	GSM2470260	#3	-0.157701	-0.40788	0.450488
bulk cancer mRNA	GSE87304	GSM2470261	#3	-0.143897	-0.313789	0.346148
bulk cancer mRNA	GSE87304	GSM2470262	#2	-0.199567	0.751989	-0.467603
bulk cancer mRNA	GSE87304	GSM2470263	#3	-0.363763	-0.26148	0.464304
bulk cancer mRNA	GSE87304	GSM2470264	#1	0.597644	-0.0250365	-0.383133
bulk cancer mRNA	GSE87304	GSM2470265	#3	-0.369668	0.0725452	0.176659
bulk cancer mRNA	GSE87304	GSM2470266	#3	-0.137394	-0.133004	0.19106
bulk cancer mRNA	GSE87304	GSM2470267	#3	-0.164456	-0.577308	0.592216
bulk cancer mRNA	GSE87304	GSM2470268	#3	-0.273602	-0.00666128	0.199043
bulk cancer mRNA	GSE87304	GSM2470269	#2	0.207907	0.694185	-0.691561
bulk cancer mRNA	GSE87304	GSM2470270	#3	-0.0372396	-0.461182	0.390568
bulk cancer mRNA	GSE87304	GSM2470271	#1	0.558656	-0.25957	-0.172205
bulk cancer mRNA	GSE87304	GSM2470272	#2	-0.0849215	0.684405	-0.504156
bulk cancer mRNA	GSE87304	GSM2470273	#1	0.592215	0.450474	-0.755193
bulk cancer mRNA	GSE87304	GSM2470274	#3	-0.338352	0.0954795	0.154885
bulk cancer mRNA	GSE87304	GSM2470275	#2	0.316672	0.566522	-0.674761
bulk cancer mRNA	GSE87304	GSM2470276	#3	-0.343801	-0.446607	0.590905
bulk cancer mRNA	GSE87304	GSM2470277	#3	0.144033	-0.359196	0.191819
bulk cancer mRNA	GSE87304	GSM2470278	#2	-0.421434	0.322885	0.00944009
bulk cancer mRNA	GSE87304	GSM2470279	#3	-0.412408	-0.207475	0.444314
bulk cancer mRNA	GSE87304	GSM2470280	#3	-0.436873	-0.496649	0.687544
bulk cancer mRNA	GSE87304	GSM2470281	#3	-0.191577	-0.411781	0.466033
bulk cancer mRNA	GSE87304	GSM2470282	#2	0.075736	0.63776	-0.562276
bulk cancer mRNA	GSE87304	GSM2470283	#2	0.0561785	0.636904	-0.55086
bulk cancer mRNA	GSE87304	GSM2470284	#1	-0.0139785	0.143369	-0.101964
bulk cancer mRNA	GSE87304	GSM2470285	#3	-0.13447	-0.491402	0.499697
bulk cancer mRNA	GSE87304	GSM2470286	#2	0.0972541	0.664242	-0.599233
bulk cancer mRNA	GSE87304	GSM2470287	#2	0.332821	0.457188	-0.585127
bulk cancer mRNA	GSE87304	GSM2470288	#3	-0.131502	-0.417883	0.438129
bulk cancer mRNA	GSE87304	GSM2470289	#2	-0.166107	0.185756	-0.0393511
bulk cancer mRNA	GSE87304	GSM2470290	#2	0.196323	0.327604	-0.385657
bulk cancer mRNA	GSE87304	GSM2470291	#3	-0.399066	-0.353226	0.561446
bulk cancer mRNA	GSE87304	GSM2470292	#2	0.255016	0.723404	-0.747109
bulk cancer mRNA	GSE87304	GSM2470293	#1	0.433641	-0.338313	-0.0202142
bulk cancer mRNA	GSE87304	GSM2470294	#3	-0.309974	-0.296402	0.431533
bulk cancer mRNA	GSE87304	GSM2470295	#3	0.109566	-0.666902	0.465186
bulk cancer mRNA	GSE87304	GSM2470296	#1	0.248244	0.158906	-0.299486
bulk cancer mRNA	GSE87304	GSM2470297	#3	0.0457671	-0.183414	0.114566
bulk cancer mRNA	GSE87304	GSM2470298	#1	0.4236	0.211467	-0.441792
bulk cancer mRNA	GSE87304	GSM2470299	#3	-0.177422	-0.477724	0.51738
bulk cancer mRNA	GSE87304	GSM2470300	#1	0.25956	-0.0359622	-0.128159
bulk cancer mRNA	GSE87304	GSM2470301	#2	0.00666557	0.469176	-0.380068
bulk cancer mRNA	GSE87304	GSM2470302	#2	0.0142646	0.793857	-0.648645
bulk cancer mRNA	GSE87304	GSM2470303	#3	-0.46203	-0.00345688	0.295741
bulk cancer mRNA	GSE87304	GSM2470304	#2	0.145615	0.298062	-0.333103
bulk cancer mRNA	GSE87304	GSM2470305	#3	-0.10127	-0.369443	0.371765
bulk cancer mRNA	GSE87304	GSM2470306	#3	-0.0180598	-0.564861	0.456329
bulk cancer mRNA	GSE87304	GSM2470307	#3	-0.028615	-0.655396	0.556824
bulk cancer mRNA	GSE87304	GSM2470308	#1	0.247622	-0.253737	0.0378655
bulk cancer mRNA	GSE87304	GSM2470309	#1	0.155593	-0.225993	0.0890579
bulk cancer mRNA	GSE87304	GSM2470310	#1	0.196274	-0.138301	-0.00930991
bulk cancer mRNA	GSE87304	GSM2470311	#3	-0.536494	-0.350406	0.641109
bulk cancer mRNA	GSE87304	GSM2470312	#3	-0.412965	-0.318116	0.526882
bulk cancer mRNA	GSE87304	GSM2470313	#2	0.0253004	0.487826	-0.405869
bulk cancer mRNA	GSE87304	GSM2470314	#3	-0.473858	-0.287724	0.539222
bulk cancer mRNA	GSE87304	GSM2470315	#3	-0.562989	0.147836	0.250996
bulk cancer mRNA	GSE87304	GSM2470316	#1	0.31676	0.223432	-0.392375
bulk cancer mRNA	GSE87304	GSM2470317	#3	-0.0335846	-0.474903	0.413099
bulk cancer mRNA	GSE87304	GSM2470318	#3	-0.431751	-0.605553	0.769003
bulk cancer mRNA	GSE87304	GSM2470319	#3	0.211876	-0.457841	0.239166
bulk cancer mRNA	GSE87304	GSM2470320	#3	-0.062691	-0.488674	0.4404
bulk cancer mRNA	GSE87304	GSM2470321	#2	0.00980201	0.577075	-0.475171
bulk cancer mRNA	GSE87304	GSM2470322	#2	-0.242319	0.408273	-0.164666
bulk cancer mRNA	GSE87304	GSM2470323	#1	0.260742	-0.424167	0.170078
bulk cancer mRNA	GSE87304	GSM2470324	#2	-0.245819	0.657276	-0.355832
bulk cancer mRNA	GSE87304	GSM2470325	#1	0.391589	-0.236627	-0.0679446
bulk cancer mRNA	GSE87304	GSM2470326	#3	-0.11006	-0.430766	0.420753
bulk cancer mRNA	GSE87304	GSM2470327	#2	-0.126804	0.762645	-0.541729
bulk cancer mRNA	GSE87304	GSM2470328	#3	-0.167221	-0.543786	0.545907
bulk cancer mRNA	GSE87304	GSM2470329	#3	-0.471074	-0.444133	0.673694
bulk cancer mRNA	GSE87304	GSM2470330	#3	-0.211853	-0.424738	0.464725
bulk cancer mRNA	GSE87304	GSM2470331	#1	0.0805383	-0.158515	0.0762825
bulk cancer mRNA	GSE87304	GSM2470332	#1	0.446261	0.0431792	-0.346919
bulk cancer mRNA	GSE87304	GSM2470333	#1	0.445706	-0.398843	0.019049
bulk cancer mRNA	GSE87304	GSM2470334	#2	0.123011	0.30589	-0.337316
bulk cancer mRNA	GSE87304	GSM2470335	#2	-0.436828	0.470336	-0.0959587
bulk cancer mRNA	GSE87304	GSM2470336	#3	-0.233854	-0.559871	0.606615
bulk cancer mRNA	GSE87304	GSM2470337	#3	-0.348386	-0.317927	0.482502
bulk cancer mRNA	GSE87304	GSM2470338	#1	0.164761	-0.064894	-0.0610745
bulk cancer mRNA	GSE87304	GSM2470339	#3	0.103902	-0.0772974	0.00955096
bulk cancer mRNA	GSE87304	GSM2470340	#3	-0.170818	-0.634334	0.637667
bulk cancer mRNA	GSE87304	GSM2470341	#2	0.245891	0.583103	-0.64264
bulk cancer mRNA	GSE87304	GSM2470342	#1	0.277682	-0.0390586	-0.158929
bulk cancer mRNA	GSE87304	GSM2470343	#3	-0.0276057	-0.449576	0.393357
bulk cancer mRNA	GSE87304	GSM2470344	#2	-0.0111317	0.221133	-0.188243
bulk cancer mRNA	GSE87304	GSM2470345	#1	0.224047	-0.270007	0.0472906
bulk cancer mRNA	GSE87304	GSM2470346	#3	-0.24566	-0.429043	0.495226
bulk cancer mRNA	GSE87304	GSM2470347	#2	0.288803	0.515694	-0.592176
bulk cancer mRNA	GSE87304	GSM2470348	#3	-0.28518	-0.305533	0.442811
bulk cancer mRNA	GSE87304	GSM2470349	#1	0.349233	-0.393161	0.0992039
bulk cancer mRNA	GSE87304	GSM2470350	#1	0.45326	0.0244914	-0.318129
bulk cancer mRNA	GSE87304	GSM2470351	#1	0.129945	-0.0314095	-0.057305
bulk cancer mRNA	GSE87304	GSM2470352	#2	0.295026	0.402921	-0.509441
bulk cancer mRNA	GSE87304	GSM2470353	#1	0.252212	-0.0224687	-0.15809
bulk cancer mRNA	GSE87304	GSM2470354	#2	0.133223	0.629325	-0.598056
bulk cancer mRNA	GSE87304	GSM2470355	#1	0.667926	0.383512	-0.750491
bulk cancer mRNA	GSE87304	GSM2470356	#1	0.440762	-0.37422	0.00649963
bulk cancer mRNA	GSE87304	GSM2470357	#1	0.727812	-0.234144	-0.293718
bulk cancer mRNA	GSE87304	GSM2470358	#3	0.0164032	-0.350004	0.270555
bulk cancer mRNA	GSE87304	GSM2470359	#3	-0.129972	-0.235633	0.276508
bulk cancer mRNA	GSE87304	GSM2470360	#3	-0.49361	-0.273973	0.550097
bulk cancer mRNA	GSE87304	GSM2470361	#3	-0.258381	-0.471148	0.545372
bulk cancer mRNA	GSE87304	GSM2470362	#1	0.276875	-0.161672	-0.0709838
bulk cancer mRNA	GSE87304	GSM2470363	#1	0.133708	-0.091635	-0.0105466
bulk cancer mRNA	GSE87304	GSM2470364	#2	-0.20495	0.757856	-0.470865
bulk cancer mRNA	GSE87304	GSM2470365	#2	0.411134	0.531823	-0.694799
bulk cancer mRNA	GSE87304	GSM2470366	#1	0.441778	-0.0370973	-0.267098
bulk cancer mRNA	GSE87304	GSM2470367	#3	-0.232717	-0.594288	0.643917
bulk cancer mRNA	GSE87304	GSM2470368	#1	0.532223	0.0564331	-0.389139
bulk cancer mRNA	GSE87304	GSM2470369	#2	0.00638375	0.351409	-0.304931
bulk cancer mRNA	GSE87304	GSM2470370	#2	-0.140525	0.599732	-0.393932
bulk cancer mRNA	GSE87304	GSM2470371	#2	0.503245	0.544474	-0.773632
bulk cancer mRNA	GSE87304	GSM2470372	#3	-0.265938	-0.686159	0.739899
bulk cancer mRNA	GSE87304	GSM2470373	#2	0.12275	0.482485	-0.472345
bulk cancer mRNA	GSE87304	GSM2470374	#2	-0.479775	0.261475	0.107765
bulk cancer mRNA	GSE87304	GSM2470375	#3	-0.084076	-0.299772	0.278415
bulk cancer mRNA	GSE87304	GSM2470376	#3	0.0479593	-0.374001	0.267467
bulk cancer mRNA	GSE87304	GSM2470377	#3	-0.142478	-0.0728649	0.164501
bulk cancer mRNA	GSE87304	GSM2470378	#3	-0.232809	-0.245196	0.35642
bulk cancer mRNA	GSE87304	GSM2470379	#3	-0.380623	-0.623132	0.755988
bulk cancer mRNA	GSE87304	GSM2470380	#2	0.508233	0.384599	-0.641639
bulk cancer mRNA	GSE87304	GSM2470381	#3	-0.353302	-0.378129	0.525358
bulk cancer mRNA	GSE87304	GSM2470382	#3	-0.247337	-0.497318	0.583184
bulk cancer mRNA	GSE87304	GSM2470383	#2	-0.297665	0.62015	-0.31021
bulk cancer mRNA	GSE87304	GSM2470384	#3	-0.043868	-0.48365	0.413142
bulk cancer mRNA	GSE87304	GSM2470385	#3	0.0118834	-0.246071	0.188853
bulk cancer mRNA	GSE87304	GSM2470386	#2	0.254438	0.665707	-0.710727
bulk cancer mRNA	GSE87304	GSM2470387	#3	-0.122249	-0.486093	0.478252
bulk cancer mRNA	GSE87304	GSM2470388	#2	-0.121731	0.325192	-0.177415
bulk cancer mRNA	GSE87304	GSM2470389	#1	0.278101	0.186926	-0.319276
bulk cancer mRNA	GSE87304	GSM2470390	#1	0.115473	0.132186	-0.184123
bulk cancer mRNA	GSE87304	GSM2470391	#1	0.136459	-0.165752	0.0329266
bulk cancer mRNA	GSE87304	GSM2470392	#3	-0.210482	0.0800069	0.0714094
bulk cancer mRNA	GSE87304	GSM2470393	#1	0.614807	0.402696	-0.734218
bulk cancer mRNA	GSE87304	GSM2470394	#1	-0.0415191	-0.161549	0.13319
bulk cancer mRNA	GSE87304	GSM2470395	#2	-0.214868	0.207639	-0.0406472
bulk cancer mRNA	GSE87304	GSM2470396	#3	-0.4045	-0.321218	0.522915
bulk cancer mRNA	GSE87304	GSM2470397	#2	-0.439699	0.659133	-0.23931
bulk cancer mRNA	GSE87304	GSM2470398	#2	-0.298688	0.499778	-0.203542
bulk cancer mRNA	GSE87304	GSM2470399	#3	-0.331652	-0.147699	0.349589
bulk cancer mRNA	GSE87304	GSM2470400	#2	-0.148127	0.45468	-0.28218
bulk cancer mRNA	GSE87304	GSM2470401	#3	-0.312062	-0.0863949	0.260926
bulk cancer mRNA	GSE87304	GSM2470402	#3	-0.341104	-0.480299	0.625612
bulk cancer mRNA	GSE87304	GSM2470403	#1	0.210705	-0.265557	0.0663481
bulk cancer mRNA	GSE87304	GSM2470404	#2	-0.0304768	0.482223	-0.373715
bulk cancer mRNA	GSE87304	GSM2470405	#1	0.296006	-0.233793	-0.0112283
bulk cancer mRNA	GSE87304	GSM2470406	#3	-0.0182307	-0.580684	0.487994
bulk cancer mRNA	GSE87304	GSM2470407	#2	0.120869	0.554701	-0.51554
bulk cancer mRNA	GSE87304	GSM2470408	#3	-0.293045	0.0813437	0.120233
bulk cancer mRNA	GSE87304	GSM2470409	#3	-0.287561	-0.466556	0.574579
bulk cancer mRNA	GSE87304	GSM2470410	#3	-0.122411	-0.40205	0.41547
bulk cancer mRNA	GSE87304	GSM2470411	#2	0.218902	0.489004	-0.534504
bulk cancer mRNA	GSE87304	GSM2470412	#3	-0.351235	-0.395266	0.567071
bulk cancer mRNA	GSE87304	GSM2470413	#3	-0.621418	-0.0356231	0.431701
bulk cancer mRNA	GSE87304	GSM2470414	#3	-0.154508	-0.61677	0.594753
bulk cancer mRNA	GSE87304	GSM2470415	#2	0.0956505	0.444618	-0.402546
bulk cancer mRNA	GSE87304	GSM2470416	#1	0.192447	-0.256769	0.0669296
bulk cancer mRNA	GSE87304	GSM2470417	#3	-0.339397	-0.260469	0.427466
bulk cancer mRNA	GSE87304	GSM2470418	#3	-0.33961	-0.578518	0.693319
bulk cancer mRNA	GSE87304	GSM2470419	#2	0.0745022	0.697063	-0.605304
bulk cancer mRNA	GSE87304	GSM2470420	#2	-0.195047	0.547971	-0.308696
bulk cancer mRNA	GSE87304	GSM2470421	#2	0.0862676	0.377021	-0.369377
bulk cancer mRNA	GSE87304	GSM2470422	#3	-0.0376309	-0.28977	0.256409
bulk cancer mRNA	GSE87304	GSM2470423	#3	-0.0803888	-0.516369	0.473057
bulk cancer mRNA	GSE87304	GSM2470424	#1	0.49417	-0.25362	-0.125393
bulk cancer mRNA	GSE87304	GSM2470425	#2	-0.218291	0.426173	-0.20166
bulk cancer mRNA	GSE87304	GSM2470426	#2	-0.266171	0.654547	-0.361522
bulk cancer mRNA	GSE87304	GSM2470427	#2	-0.065866	0.731068	-0.553414
bulk cancer mRNA	GSE87304	GSM2470428	#1	0.429636	-0.290677	-0.0432972
bulk cancer mRNA	GSE87304	GSM2470429	#1	0.252554	0.0570861	-0.206504
bulk cancer mRNA	GSE87304	GSM2470430	#3	-0.143774	-0.568288	0.551461
bulk cancer mRNA	GSE87304	GSM2470431	#3	-0.0927915	-0.273511	0.276627
bulk cancer mRNA	GSE87304	GSM2470432	#2	0.0980352	0.722866	-0.653782
bulk cancer mRNA	GSE87304	GSM2470433	#2	-0.044383	0.340208	-0.229117
bulk cancer mRNA	GSE87304	GSM2470434	#3	-0.462789	-0.389968	0.611205
bulk cancer mRNA	GSE87304	GSM2470435	#1	-0.0708908	0.0371817	0.0238062
bulk cancer mRNA	GSE87304	GSM2470436	#3	-0.201453	-0.354892	0.41579
bulk cancer mRNA	GSE87304	GSM2470437	#2	0.373071	0.327964	-0.517244
bulk cancer mRNA	GSE87304	GSM2470438	#2	-0.0167387	0.757117	-0.596085
bulk cancer mRNA	GSE87304	GSM2470439	#3	-0.255558	-0.136672	0.275091
bulk cancer mRNA	GSE87304	GSM2470440	#3	-0.373383	-0.471096	0.639639
bulk cancer mRNA	GSE87304	GSM2470441	#1	0.343611	-0.432243	0.107281
bulk cancer mRNA	GSE87304	GSM2470442	#3	-0.599404	-0.544515	0.833045
bulk cancer mRNA	GSE87304	GSM2470443	#3	-0.526298	-0.550363	0.786349
bulk cancer mRNA	GSE87304	GSM2470444	#3	-0.244726	-0.361016	0.450472
bulk cancer mRNA	GSE87304	GSM2470445	#3	-0.524189	-0.366114	0.653053
bulk cancer mRNA	GSE87304	GSM2470446	#3	-0.0569266	-0.270317	0.2694
bulk cancer mRNA	GSE87304	GSM2470447	#1	0.375323	0.28272	-0.479237
bulk cancer mRNA	GSE87304	GSM2470448	#3	0.133261	-0.468081	0.3003
bulk cancer mRNA	GSE87304	GSM2470449	#3	-0.378815	-0.457681	0.63303
bulk cancer mRNA	GSE87304	GSM2470450	#3	-0.128279	-0.429189	0.430204
bulk cancer mRNA	GSE87304	GSM2470451	#2	0.269414	0.471699	-0.549854
bulk cancer mRNA	GSE87304	GSM2470452	#1	0.717851	-0.00668703	-0.468116
bulk cancer mRNA	GSE87304	GSM2470453	#2	0.384271	0.504209	-0.675843
bulk cancer mRNA	GSE87304	GSM2470454	#2	-0.214532	0.728151	-0.443234
bulk cancer mRNA	GSE87304	GSM2470455	#3	-0.641492	0.176639	0.261404
bulk cancer mRNA	GSE87304	GSM2470456	#3	-0.133462	-0.611143	0.590453
bulk cancer mRNA	GSE87304	GSM2470457	#3	0.132134	-0.372409	0.209503
bulk cancer mRNA	GSE87304	GSM2470458	#1	0.460883	0.303699	-0.554872
bulk cancer mRNA	GSE87304	GSM2470459	#3	-0.000239614	-0.481966	0.398034
bulk cancer mRNA	GSE87304	GSM2470460	#3	-0.459973	-0.130998	0.398911
bulk cancer mRNA	GSE87304	GSM2470461	#3	0.0635972	-0.162627	0.0828543
bulk cancer mRNA	GSE87304	GSM2470462	#1	0.444073	0.197077	-0.460734
bulk cancer mRNA	GSE87304	GSM2470463	#1	0.432774	-0.256078	-0.067994
bulk cancer mRNA	GSE87304	GSM2470464	#1	0.403491	0.030087	-0.289815
bulk cancer mRNA	GSE87304	GSM2470465	#1	0.220454	-0.30196	0.0893068
bulk cancer mRNA	GSE87304	GSM2470466	#1	0.0526436	-0.110406	0.0673538
bulk cancer mRNA	GSE87304	GSM2470467	#3	-0.347952	-0.497545	0.631875
bulk cancer mRNA	GSE87304	GSM2470468	#2	0.237085	0.723362	-0.749244
bulk cancer mRNA	GSE87304	GSM2470469	#2	-0.0918731	0.437429	-0.301547
bulk cancer mRNA	GSE87304	GSM2470470	#2	0.260753	0.37965	-0.483467
bulk cancer mRNA	GSE87304	GSM2470471	#3	-0.0837921	-0.553367	0.505372
bulk cancer mRNA	GSE87304	GSM2470472	#2	0.103282	0.715954	-0.651341
bulk cancer mRNA	GSE87304	GSM2470473	#2	0.0475466	0.771533	-0.663654
bulk cancer mRNA	GSE87304	GSM2470474	#2	0.420057	0.493942	-0.684191
bulk cancer mRNA	GSE87304	GSM2470475	#2	-0.10637	0.535723	-0.371169
bulk cancer mRNA	GSE87304	GSM2470476	#1	0.500053	-0.25617	-0.128388
bulk cancer mRNA	GSE87304	GSM2470477	#2	0.226926	0.391935	-0.46833
bulk cancer mRNA	GSE87304	GSM2470478	#2	0.467701	0.567416	-0.76326
bulk cancer mRNA	GSE87304	GSM2470479	#3	-0.218947	0.0115909	0.128125
bulk cancer mRNA	GSE87304	GSM2470480	#3	-0.216665	-0.383973	0.449979
bulk cancer mRNA	GSE87304	GSM2470481	#2	0.343666	0.498543	-0.632373
bulk cancer mRNA	GSE87304	GSM2470482	#1	0.0509163	-0.0575039	0.0127503
bulk cancer mRNA	GSE87304	GSM2470483	#3	-0.164693	-0.182779	0.264438
bulk cancer mRNA	GSE87304	GSM2470484	#2	0.170468	0.456126	-0.488393
bulk cancer mRNA	GSE87304	GSM2470485	#2	0.223765	0.305598	-0.38877
bulk cancer mRNA	GSE87304	GSM2470486	#1	0.171454	0.207826	-0.280463
bulk cancer mRNA	GSE87304	GSM2470487	#2	0.153372	0.485737	-0.472429
bulk cancer mRNA	GSE87304	GSM2470488	#2	-0.0531515	0.58457	-0.434182
bulk cancer mRNA	GSE87304	GSM2470489	#3	-0.368851	-0.425544	0.579515
bulk cancer mRNA	GSE87304	GSM2470490	#3	0.0120651	-0.394629	0.333402
bulk cancer mRNA	GSE87304	GSM2470491	#2	-0.176009	0.754109	-0.496549
bulk cancer mRNA	GSE87304	GSM2470492	#2	0.0573694	0.200697	-0.221202
bulk cancer mRNA	GSE87304	GSM2470493	#3	-0.0826584	-0.294932	0.30549
bulk cancer mRNA	GSE87304	GSM2470494	#3	-0.436744	-0.198125	0.454463
bulk cancer mRNA	GSE87304	GSM2470495	#2	-0.13369	0.228835	-0.0945561
bulk cancer mRNA	GSE87304	GSM2470496	#1	0.561755	-0.252651	-0.177475
bulk cancer mRNA	GSE87304	GSM2470497	#1	0.79021	0.100167	-0.605741
bulk cancer mRNA	GSE87304	GSM2470498	#2	-0.298333	0.266852	-0.0188466
bulk cancer mRNA	GSE87304	GSM2470499	#3	-0.236291	0.0312192	0.141651
bulk cancer mRNA	GSE87304	GSM2470500	#3	-0.438599	-0.474057	0.666766
bulk cancer mRNA	GSE87304	GSM2470501	#3	-0.1414	-0.156553	0.209606
bulk cancer mRNA	GSE87304	GSM2470502	#3	0.127302	-0.458066	0.297649
bulk cancer mRNA	GSE87304	GSM2470503	#1	0.317268	-0.0865759	-0.127831
bulk cancer mRNA	GSE87304	GSM2470504	#2	-0.296718	0.515839	-0.223526
bulk cancer mRNA	GSE87304	GSM2470505	#3	-0.114975	-0.39981	0.395445
bulk cancer mRNA	GSE87304	GSM2470506	#1	0.557668	0.453781	-0.735435
bulk cancer mRNA	GSE87304	GSM2470507	#1	0.0312672	-0.121425	0.0949381
bulk cancer mRNA	GSE87304	GSM2470508	#3	-0.023646	-0.493745	0.414764
bulk cancer mRNA	GSE87304	GSM2470509	#1	0.328187	0.00655113	-0.205908
bulk cancer mRNA	GSE87304	GSM2470510	#3	-0.697853	-0.129419	0.568352
bulk cancer mRNA	GSE87304	GSM2470511	#2	0.076801	0.686096	-0.607034
bulk cancer mRNA	GSE87304	GSM2470512	#1	0.253459	0.216424	-0.327029
bulk cancer mRNA	GSE87304	GSM2470513	#1	0.07343	-0.246643	0.147424
bulk cancer mRNA	GSE87304	GSM2470514	#1	0.0956791	0.0905005	-0.124283
bulk cancer mRNA	GSE87304	GSM2470515	#2	-0.0500172	0.166	-0.0919325
bulk cancer mRNA	GSE87304	GSM2470516	#1	0.348716	0.120743	-0.328882
bulk cancer mRNA	GSE87304	GSM2470517	#2	0.41782	0.480506	-0.651325
bulk cancer mRNA	GSE87304	GSM2470518	#2	0.160867	0.322112	-0.371376
bulk cancer mRNA	GSE87304	GSM2470519	#3	-0.454408	-0.336939	0.577015
bulk cancer mRNA	GSE87304	GSM2470520	#3	-0.420571	-0.496331	0.669098
bulk cancer mRNA	GSE87304	GSM2470521	#2	-0.518397	0.439818	-0.00547107
bulk cancer mRNA	GSE87304	GSM2470522	#1	0.716435	-0.0439603	-0.435155
bulk cancer mRNA	GSE87304	GSM2470523	#3	0.109479	-0.295804	0.156296
bulk cancer mRNA	GSE87304	GSM2470524	#3	0.153173	-0.435527	0.261266
bulk cancer mRNA	GSE87304	GSM2470525	#2	-0.21284	0.220488	-0.0400514
bulk cancer mRNA	GSE87304	GSM2470526	#3	-0.441847	-0.408326	0.628538
bulk cancer mRNA	GSE87304	GSM2470527	#3	-0.333648	-0.543626	0.656126
bulk cancer mRNA	GSE87304	GSM2470528	#3	-0.187417	-0.248527	0.335615
bulk cancer mRNA	GSE87304	GSM2470529	#2	0.324725	0.589687	-0.691992
bulk cancer mRNA	GSE87304	GSM2470530	#1	0.15072	-0.224648	0.0923881
bulk cancer mRNA	GSE120736	GSM3409497	#1	0.387127	0.237023	-0.429757
bulk cancer mRNA	GSE120736	GSM3409498	#3	-0.232909	-0.0315161	0.169063
bulk cancer mRNA	GSE120736	GSM3409499	#3	-0.000557908	-0.478106	0.380475
bulk cancer mRNA	GSE120736	GSM3409500	#2	-0.390701	0.299174	0.00824273
bulk cancer mRNA	GSE120736	GSM3409501	#1	0.156902	-0.165132	0.0285549
bulk cancer mRNA	GSE120736	GSM3409502	#1	0.236876	-0.163177	-0.0345488
bulk cancer mRNA	GSE120736	GSM3409503	#1	0.550579	0.403801	-0.68194
bulk cancer mRNA	GSE120736	GSM3409504	#1	0.519843	-0.0448401	-0.29913
bulk cancer mRNA	GSE120736	GSM3409505	#3	-0.0371681	-0.240017	0.206595
bulk cancer mRNA	GSE120736	GSM3409506	#3	-0.289438	-0.109426	0.27309
bulk cancer mRNA	GSE120736	GSM3409507	#3	-0.0453329	-0.248269	0.234454
bulk cancer mRNA	GSE120736	GSM3409508	#3	-0.0975094	0.000297551	0.0697013
bulk cancer mRNA	GSE120736	GSM3409509	#3	-0.544933	-0.179482	0.489501
bulk cancer mRNA	GSE120736	GSM3409510	#2	-0.21361	0.0672794	0.0828808
bulk cancer mRNA	GSE120736	GSM3409511	#1	0.199816	0.102943	-0.225737
bulk cancer mRNA	GSE120736	GSM3409512	#1	0.0831462	-0.216724	0.131462
bulk cancer mRNA	GSE120736	GSM3409513	#3	-0.519136	-0.336999	0.607858
bulk cancer mRNA	GSE120736	GSM3409514	#2	-0.148982	0.213074	-0.0680855
bulk cancer mRNA	GSE120736	GSM3409515	#1	0.03127	0.135111	-0.139086
bulk cancer mRNA	GSE120736	GSM3409516	#2	0.0265779	0.54645	-0.455126
bulk cancer mRNA	GSE120736	GSM3409517	#2	0.329887	0.658213	-0.740064
bulk cancer mRNA	GSE120736	GSM3409518	#3	-0.386854	-0.31755	0.500393
bulk cancer mRNA	GSE120736	GSM3409519	#3	-0.281183	0.0448057	0.137355
bulk cancer mRNA	GSE120736	GSM3409520	#3	-0.37564	-0.111543	0.317136
bulk cancer mRNA	GSE120736	GSM3409521	#1	0.227417	0.189895	-0.285057
bulk cancer mRNA	GSE120736	GSM3409522	#2	-0.0147045	0.660969	-0.524007
bulk cancer mRNA	GSE120736	GSM3409523	#3	-0.15627	-0.359237	0.38102
bulk cancer mRNA	GSE120736	GSM3409524	#1	0.716239	0.331278	-0.742766
bulk cancer mRNA	GSE120736	GSM3409525	#3	-0.290496	0.0979293	0.111798
bulk cancer mRNA	GSE120736	GSM3409526	#3	-0.345762	-0.148221	0.343882
bulk cancer mRNA	GSE120736	GSM3409527	#3	-0.210736	0.0866474	0.0564195
bulk cancer mRNA	GSE120736	GSM3409528	#3	-0.200988	-0.391593	0.458743
bulk cancer mRNA	GSE120736	GSM3409529	#3	-0.460823	-0.146796	0.428709
bulk cancer mRNA	GSE120736	GSM3409530	#1	0.128652	0.186943	-0.21886
bulk cancer mRNA	GSE120736	GSM3409531	#1	0.109313	0.0428788	-0.0995859
bulk cancer mRNA	GSE120736	GSM3409532	#3	-0.253183	-0.195605	0.323286
bulk cancer mRNA	GSE120736	GSM3409533	#3	-0.299785	-0.365166	0.495488
bulk cancer mRNA	GSE120736	GSM3409534	#3	0.0189066	-0.306952	0.25355
bulk cancer mRNA	GSE120736	GSM3409535	#2	0.0550813	0.615085	-0.531155
bulk cancer mRNA	GSE120736	GSM3409536	#3	-0.370711	-0.402809	0.566768
bulk cancer mRNA	GSE120736	GSM3409537	#1	0.109962	-0.117385	0.00778568
bulk cancer mRNA	GSE120736	GSM3409538	#1	0.247926	-0.262916	0.0435326
bulk cancer mRNA	GSE120736	GSM3409539	#3	-0.0178337	-0.38091	0.34098
bulk cancer mRNA	GSE120736	GSM3409540	#3	-0.355187	-0.522491	0.6522
bulk cancer mRNA	GSE120736	GSM3409541	#3	-0.358397	-0.0828615	0.295137
bulk cancer mRNA	GSE120736	GSM3409542	#3	0.0734107	-0.485292	0.35298
bulk cancer mRNA	GSE120736	GSM3409543	#3	-0.0922379	-0.233674	0.272474
bulk cancer mRNA	GSE120736	GSM3409544	#1	0.878133	0.178518	-0.716245
bulk cancer mRNA	GSE120736	GSM3409545	#1	0.273406	-0.155661	-0.0466926
bulk cancer mRNA	GSE120736	GSM3409546	#2	0.129424	0.584117	-0.566148
[truncated: 1,907 more rows]

## Sheet: Table 9
Cohort	Mean silhouette width	Misclassification	Neighborhood preservation	Clustering variance
TCGA BLCA	0.3	0.0246	0.89	0.582
IMvigor	0.285	0.0814	0.855	0.537
GSE13507	0.205	0.112	0.783	0.373
GSE32548	0.224	0.0534	0.84	0.449
GSE48075	0.319	0.0563	0.863	0.614
GSE48276	0.301	0.0172	0.909	0.574
GSE83586	0.215	0.0554	0.858	0.471
GSE86411	0.263	0.0909	0.876	0.497
GSE87304	0.205	0.0721	0.849	0.478
GSE120736	0.179	0.179	0.796	0.348
GSE124305	0.235	0.105	0.792	0.45
GSE128192	0.221	0.0714	0.807	0.448
GSE128701	0.173	0.14	0.809	0.345
GSE128959	0.191	0.151	0.808	0.419
GSE198269	0.199	0.0888	0.825	0.414
GSE203149	0.168	0.105	0.809	0.407
E-MTAB-4321	0.174	0.113	0.812	0.352
Groeneveld 2024	0.306	0.0404	0.899	0.594

[truncated: 59 more sheets: Table 10, Table 11, Table 12, Table 13, Table 14, Table 15, Table 16, Table 17, Table 18, Table 19, Table 20, Table 21, Table 22, Table 23, Table 24, Table 25, Table 26, Table 27, Table 28, Table 29 …]
